# Supplementary material for: Data related to the growth of σ-phase precipitates in CrMnFeCoNi high-entropy alloys: Temporal evolutions of precipitate dimensions and concentration profiles at interfaces
Source: Data Brief. 2020 Oct 21;33:106449. doi: 10.1016/j.dib.2020.106449 (PMC7607391; doi:10.1016/j.dib.2020.106449)
Supplement: Supplementary file 1 [file mmc1.zip › Upload_Data_in_Brief/EDX_line_scan_FCC-sigma/0700C_0100h_FCC-sigma.xlsx]

## Sheet: FS1
distance	Cr	Mn	Fe	Co	Ni
µm	at.%	at.%	at.%	at.%	at.%
0	25.85	20.19	20.04	19.97	13.95
0.2	25.85	20.45	19.97	19.82	13.9
0.4	25.79	20.38	19.78	20.08	13.97
0.6	25.9	20.2	20.1	19.8	14
0.8	25.79	20.37	19.93	19.87	14.04
1	25.78	20.04	19.82	20.3	14.06
1.2	25.89	20.05	20.09	19.98	13.99
1.4	25.78	20.63	19.97	19.89	13.73
1.6	25.81	20.34	20.11	19.93	13.81
1.8	25.98	20.05	19.97	19.99	14.01
2	25.99	20.28	19.9	19.96	13.88
2.2	25.8	20.33	20.16	19.93	13.78
2.4	25.97	20.23	19.97	20.09	13.74
2.6	25.61	20.6	20.11	19.82	13.86
2.8	25.3	20.76	20.36	20.13	13.45
3	25.88	20.64	19.8	19.87	13.81
3.2	39.82	16.89	17.48	18.06	7.75
3.4	44.06	15.86	16.83	17.36	5.89

## Sheet: FS2
distance	Cr	Mn	Fe	Co	Ni
µm	at.%	at.%	at.%	at.%	at.%
0	45.15	15.08	16.65	17.32	5.8
0.2	44.26	15.38	16.58	17.76	6.02
0.4	39.51	16.74	17.38	18.19	8.17
0.6	24.03	20.94	19.06	19.65	16.32
0.8	23.06	21.06	20.19	20.28	15.4
1	24.56	20.69	20.56	20.05	14.13
1.2	25.44	20.57	20.38	19.66	13.94
1.4	25.73	20.31	20.18	19.94	13.84
1.6	26.08	20.3	19.99	19.88	13.76
1.8	25.73	20.41	19.96	19.93	13.96
2	26.07	20.27	20.02	19.85	13.79
2.2	26.06	20.46	19.99	19.94	13.56
2.4	26.13	20.45	19.97	19.75	13.71
2.6	25.96	20.2	20.15	19.79	13.9

## Sheet: FS3
distance	Cr	Mn	Fe	Co	Ni
µm	at.%	at.%	at.%	at.%	at.%
0	25.96	20.28	20.2	19.78	13.78
0.2	25.81	20.45	20.18	19.76	13.8
0.4	25.76	20.58	19.75	20	13.91
0.6	26.1	20.26	19.99	19.84	13.82
0.8	25.93	20.45	20.11	19.83	13.68
1	25.95	20.44	20.05	19.8	13.77
1.2	25.93	20.52	20.01	19.93	13.6
1.4	25.9	20.41	19.95	19.93	13.81
1.6	25.49	20.53	19.95	20.05	13.99
1.8	25.2	20.56	20.16	20.13	13.94
2	24.45	20.74	20.74	20.05	14.02
2.2	27.1	20.12	19.52	19.8	13.46
2.4	40.65	16.68	17.4	17.98	7.29
2.6	44.03	15.58	16.85	17.57	5.98

## Sheet: FS4
distance	Cr	Mn	Fe	Co	Ni
µm	at.%	at.%	at.%	at.%	at.%
0	41.45	16.34	17.06	17.99	7.17
0.2	32.71	18.59	18.57	18.98	11.15
0.4	23.41	20.87	20.26	20.51	14.94
0.6	24.42	20.87	20.77	20.11	13.83
0.8	25.18	20.73	20.44	19.96	13.68
1	25.54	20.56	20.34	19.94	13.61
1.2	25.69	20.59	20.04	19.77	13.91
1.4	26.23	20.37	20.36	19.6	13.44
1.6	25.83	20.44	19.99	19.82	13.92
1.8	25.98	20.5	19.77	20.03	13.72
2	26.07	20.31	19.67	20.07	13.88
2.2	25.83	20.47	19.74	20.06	13.91
2.4	26.01	20.15	19.88	20.03	13.93

## Sheet: FS5
distance	Cr	Mn	Fe	Co	Ni
µm	at.%	at.%	at.%	at.%	at.%
0	25.88	20.24	19.94	19.99	13.95
0.2	25.82	20.29	20.11	19.84	13.94
0.4	25.41	20.36	20.17	20.03	14.04
0.6	25.11	20.58	20.27	20.12	13.93
0.8	24.52	20.75	20.65	20.06	14.02
1	23.99	20.95	20.73	20.06	14.27
1.2	22.89	21.09	20.69	20.45	14.88
1.4	21.66	21.61	20.27	20.37	16.09
1.6	20.44	22.16	19.76	20.19	17.45
1.8	20.15	22.5	18.91	19.94	18.5
2	23.56	21.63	18.23	19.22	17.36
2.2	40.19	16.97	16.92	17.88	8.04
2.4	44.32	15.54	16.43	17.59	6.11
2.6	45.05	15.32	16.7	17.43	5.51
