# Supplementary material for: Data related to the growth of σ-phase precipitates in CrMnFeCoNi high-entropy alloys: Temporal evolutions of precipitate dimensions and concentration profiles at interfaces
Source: Data Brief. 2020 Oct 21;33:106449. doi: 10.1016/j.dib.2020.106449 (PMC7607391; doi:10.1016/j.dib.2020.106449)
Supplement: Supplementary file 1 [file mmc1.zip › Upload_Data_in_Brief/EDX_line_scan_FCC-sigma/0700C_0500h_FCC-sigma.xlsx]

## Sheet: FS1
distance	Cr	Mn	Fe	Co	Ni
µm	at.%	at.%	at.%	at.%	at.%
0	25.64	20.75	19.72	20.16	13.73
0.2	25.67	20.4	20.15	19.87	13.91
0.4	25.8	20.4	19.78	20.11	13.91
0.6	25.92	20.63	19.71	19.79	13.94
0.8	25.78	20.56	19.87	20.08	13.71
1	25.9	20.2	19.89	20.03	13.98
1.2	25.71	20.44	19.58	19.85	14.41
1.4	25.66	20.14	20.09	19.86	14.25
1.6	25.73	20.58	19.96	20.06	13.66
1.8	25.75	20.54	19.86	20.01	13.84
2	25.28	20.82	20.27	19.79	13.84
2.2	24.87	20.9	20.39	19.92	13.92
2.4	24.02	20.85	20.42	20.51	14.21
2.6	23.42	20.8	20.6	20.72	14.46
2.8	28.15	20.05	18.63	19.39	13.79
3	41.6	16.49	17.26	17.8	6.85
3.2	44.52	15.55	16.71	17.31	5.91
3.4	45.45	15.37	16.3	17.1	5.78
3.6	45.33	15.17	16.39	17.5	5.61
3.8	45.45	15.11	16.61	17.35	5.47
4	45.74	15.08	16.55	17	5.62

## Sheet: FS2
distance	Cr	Mn	Fe	Co	Ni
µm	at.%	at.%	at.%	at.%	at.%
0	25.96	20.64	19.88	19.63	13.88
0.2	25.86	20.28	19.75	19.89	14.21
0.4	26.01	20.48	19.87	19.73	13.92
0.6	26.06	20.44	20.04	19.86	13.59
0.8	25.76	20.37	19.78	19.96	14.13
1	25.91	20.49	19.65	19.94	14.01
1.2	25.99	20.21	20.12	19.89	13.8
1.4	25.94	20.55	19.7	19.85	13.96
1.6	25.97	20.49	19.74	19.88	13.92
1.8	25.73	20.2	20.1	20.12	13.85
2	25.4	20.59	20.18	19.95	13.88
2.2	25.26	20.63	20.17	19.8	14.14
2.4	24.9	20.61	20.66	20.01	13.82
2.6	23.8	20.83	20.91	20.31	14.15
2.8	23.89	20.92	20.93	20.22	14.05
3	26.97	20.33	19.28	19.86	13.56
3.2	41.74	16.4	16.93	17.64	7.28
3.4	44.82	15.56	16.61	17.24	5.77
3.6	45.22	15.28	16.57	17.4	5.53
3.8	45.4	15.38	16.3	17.28	5.66
4	45.15	15.34	16.54	17.26	5.71

## Sheet: FS3
distance	Cr	Mn	Fe	Co	Ni
µm	at.%	at.%	at.%	at.%	at.%
0	45.48	15.42	16.54	17.22	5.34
0.2	45.06	15.18	16.65	17.62	5.5
0.4	45.17	15.34	16.5	17.33	5.66
0.6	44.52	15.51	16.31	17.67	6
0.8	43.2	15.84	16.88	17.61	6.47
1	36.8	17.69	17.92	18.27	9.32
1.2	22.83	21.47	19.61	20.38	15.71
1.4	22.7	21.12	20.8	20.68	14.7
1.6	23.43	20.88	21.09	20.41	14.18
1.8	24.49	20.85	20.42	20.09	14.15
2	25	20.68	20.48	20.06	13.78
2.2	25.31	20.62	20.21	19.92	13.93
2.4	25.76	20.82	20.31	19.51	13.59
2.6	25.68	20.56	19.59	20.11	14.06
2.8	26.01	20.38	20.05	19.88	13.67
3	25.8	20.61	19.92	19.76	13.91
3.2	25.79	20.43	19.97	19.94	13.87
3.4	26.24	20.19	20.03	19.74	13.79
3.6	25.84	20.47	19.87	19.82	14
3.8	25.92	20.33	19.59	20.08	14.08
4	26.21	20.43	19.75	19.89	13.72
4.2	26.17	20.41	19.77	19.61	14.03
4.4	25.92	20.37	20.05	19.68	13.98
4.6	26.06	20.41	19.93	19.76	13.85

## Sheet: FS4
distance	Cr	Mn	Fe	Co	Ni
µm	at.%	at.%	at.%	at.%	at.%
0	44.39	15.4	16.8	17.36	6.06
0.2	45.31	15.16	16.59	17.47	5.47
0.4	45.51	15.36	16.32	17.25	5.57
0.6	45.31	15.32	16.44	17.23	5.7
0.8	44.96	15.22	16.19	17.46	6.17
1	39.58	16.88	16.96	17.61	8.97
1.2	28.67	19.45	18.48	19.3	14.1
1.4	24.41	20.61	20.23	20.3	14.44
1.6	23.61	20.88	20.91	20.28	14.32
1.8	23.92	20.87	21.2	20.06	13.95
2	24.54	20.55	20.4	20.55	13.97
2.2	24.98	20.66	20.36	19.96	14.03
2.4	25.41	20.52	20.21	19.88	13.98
2.6	25.74	20.41	20.23	19.92	13.7
2.8	25.55	20.55	20.07	20.07	13.77
3	25.96	20.23	19.98	19.89	13.95
3.2	25.73	20.62	20	19.77	13.88
3.4	25.74	20.1	19.74	20.21	14.22
3.6	25.77	20.22	19.93	20.1	13.97
3.8	26.11	20.4	19.75	20.15	13.59
4	26.07	20.32	19.66	19.9	14.05
4.2	25.63	20.29	20.04	20.03	14.02

## Sheet: FS5
distance	Cr	Mn	Fe	Co	Ni
µm	at.%	at.%	at.%	at.%	at.%
0	25.9	20.3	19.84	19.83	14.13
0.2	26	20.33	20.01	19.87	13.79
0.4	25.71	20.28	20.01	20.05	13.95
0.6	25.73	20.43	19.94	19.8	14.09
0.8	26.06	20.22	20.13	19.67	13.92
1	25.75	20.45	19.91	20.17	13.73
1.2	25.67	20.45	19.89	20.02	13.98
1.4	25.91	20.28	19.93	20.18	13.69
1.6	25.67	20.44	20.07	19.89	13.93
1.8	25.21	20.44	20.04	20.07	14.24
2	25.14	20.62	20.44	20.15	13.65
2.2	24.6	20.64	20.45	20.27	14.03
2.4	23.83	20.98	20.97	20.21	14.01
2.6	22.89	20.99	21.06	20.59	14.47
2.8	22.64	21.11	20.53	20.54	15.17
3	27.29	20.44	18.52	19.07	14.68
3.2	42.4	16.04	16.97	17.64	6.94
3.4	45.24	15.01	16.67	17.45	5.63
3.6	45.77	15.08	16.43	17.21	5.51
3.8	45.94	14.94	16.39	17.25	5.48
