# Supplementary material for: Data related to the growth of σ-phase precipitates in CrMnFeCoNi high-entropy alloys: Temporal evolutions of precipitate dimensions and concentration profiles at interfaces
Source: Data Brief. 2020 Oct 21;33:106449. doi: 10.1016/j.dib.2020.106449 (PMC7607391; doi:10.1016/j.dib.2020.106449)
Supplement: Supplementary file 1 [file mmc1.zip › Upload_Data_in_Brief/EDX_line_scan_FCC-sigma/0700C_1000h_FCC-sigma.xlsx]

## Sheet: FS1
distance	Cr	Mn	Fe	Co	Ni
µm	at.%	at.%	at.%	at.%	at.%
0	45.75	15.11	16.62	17.1	5.42
0.2	45.53	14.83	16.68	17.14	5.82
0.4	45.33	15.26	16.49	17.23	5.69
0.6	45.4	14.88	16.64	17.54	5.54
0.8	45.03	15.26	16.5	17.51	5.7
1	35.52	18.12	17.14	18.2	11.02
1.2	27.56	20.14	18.32	19.41	14.57
1.4	23.16	20.89	19.64	20.34	15.97
1.6	22.12	21.21	20.65	21.02	14.99
1.8	22.42	21.16	20.67	20.86	14.89
2	22.94	20.88	21.47	20.69	14.02
2.2	23.63	20.68	21	20.26	14.42
2.4	24.19	20.94	20.76	19.92	14.19
2.6	24.54	20.52	20.61	20.05	14.29
2.8	25.13	20.49	20.42	20.06	13.89
3	25.5	20.58	20.5	19.62	13.8
3.2	25.67	20.41	20.18	19.89	13.85
3.4	25.44	20.6	20.01	19.73	14.23
3.6	25.8	20.23	19.83	20.13	14
3.8	25.96	20.52	19.93	19.9	13.69
4	25.91	20.19	19.96	19.91	14.03
4.2	25.61	20.44	20.13	19.93	13.88
4.4	25.76	20.26	20.06	20.02	13.89
4.6	25.78	20.39	20.03	20.15	13.65
4.8	25.78	20.2	20.25	20.25	13.51
5	25.87	20.07	19.82	20.02	14.22
5.2	25.85	20.38	19.82	20.02	13.93
5.4	26.23	20	19.94	19.9	13.93
5.6	25.76	20.44	19.84	20.04	13.92
5.8	25.94	20.53	20.08	19.64	13.81
6	25.81	20.3	20.02	20.22	13.65
6.2	26.07	20.04	20.11	19.67	14.11
6.4	26	20.19	19.99	19.8	14.02
6.6	25.69	20.06	20.29	20.4	13.55
6.8	25.78	20.46	19.79	20.06	13.92
7	25.9	20.35	19.75	19.81	14.2
7.2	25.67	20.78	20.07	19.86	13.63
7.4	25.65	20.51	19.87	19.82	14.16
7.6	25.63	20.09	20.25	19.8	14.23
7.8	25.79	20.38	20.02	20.13	13.68
8	25.92	20.41	20.11	19.76	13.8
8.2	25.96	20.33	19.67	19.88	14.15
8.4	25.83	20.5	19.73	19.91	14.03
8.6	26	20.12	20	20.05	13.83
8.8	25.92	19.95	19.97	19.86	14.3
9	26.11	19.92	19.88	19.98	14.11

## Sheet: FS2
distance	Cr	Mn	Fe	Co	Ni
µm	at.%	at.%	at.%	at.%	at.%
0	45.56	15.04	16.57	17.31	5.51
0.2	45.7	15.12	16.33	17.27	5.58
0.4	45.45	14.94	16.53	17.47	5.6
0.6	41.77	16.17	16.8	17.46	7.8
0.8	33.59	18.19	17.58	18.58	12.06
1	26.93	20.11	18.67	19.47	14.82
1.2	23.37	20.83	19.61	20.38	15.8
1.4	22.08	21.21	20.49	20.79	15.43
1.6	22.12	21.09	21.04	20.89	14.86
1.8	22.35	21.09	21.13	20.9	14.54
2	23.27	21.08	21.35	20.35	13.95
2.2	23.77	20.84	21.22	20.26	13.92
2.4	24.1	20.91	20.94	20.34	13.71
2.6	24.8	20.54	20.76	20.1	13.79
2.8	24.97	20.59	20.54	19.97	13.93
3	25.3	20.38	20.29	20.23	13.8
3.2	25.53	20.54	20.19	19.93	13.8
3.4	25.56	20.52	20.24	19.84	13.84
3.6	25.78	20.2	19.98	19.88	14.15
3.8	25.84	20.47	19.93	19.98	13.77
4	25.93	20.35	20.06	19.71	13.96
4.2	25.72	20.4	19.84	19.99	14.05
4.4	25.73	20.34	20.01	19.86	14.06
4.6	25.8	20.34	19.77	20.05	14.05
4.8	25.83	20.32	20.15	19.89	13.8
5	25.84	20.21	19.99	19.94	14.02
5.2	25.7	20.19	20.12	20.16	13.82
5.4	25.8	20.17	20.18	20.02	13.83
5.6	25.97	20.33	19.9	19.88	13.92
5.8	25.6	20.55	19.9	20.24	13.71
6	25.85	20.41	20.22	19.91	13.6
6.2	25.85	20.32	20.24	19.94	13.65

## Sheet: FS3
distance	Cr	Mn	Fe	Co	Ni
µm	at.%	at.%	at.%	at.%	at.%
0	46.05	14.92	16.42	17.2	5.41
0.2	45.76	15.29	16.19	17.26	5.49
0.4	45.65	15.24	16.23	17.32	5.56
0.6	44.01	15.9	16.55	17.42	6.12
0.8	31.55	18.96	17.55	18.6	13.34
1	22.32	21.58	19.42	19.98	16.7
1.2	20.99	21.74	20.39	20.8	16.09
1.4	21.56	21.55	21.07	20.94	14.88
1.6	22.62	20.97	21.22	20.71	14.47
1.8	23.32	21.02	21.26	20.59	13.8
2	23.91	20.96	21.02	20.1	14.01
2.2	24.26	20.68	21.19	20.19	13.68
2.4	24.71	20.65	20.54	19.96	14.14
2.6	24.79	20.7	20.77	20.03	13.71
2.8	25.37	20.51	20.23	20.18	13.71
3	25.46	20.49	20.22	19.96	13.88
3.2	25.78	20.61	20.04	19.84	13.73
3.4	25.8	20.49	20.18	19.49	14.04
3.6	25.55	20.24	20.3	19.91	14
3.8	25.54	20.5	20.07	19.8	14.1
4	25.72	20.79	19.98	19.76	13.75
4.2	25.61	20.53	20.17	20.08	13.61
4.4	25.75	20.65	20.1	19.82	13.68
4.6	25.48	20.29	20.45	19.89	13.89
4.8	25.39	20.57	20.22	19.81	14.02
5	25.36	20.77	20.24	19.91	13.73
5.2	25.55	20.45	20.33	19.83	13.83
5.4	25.64	20.33	20.22	20.01	13.8
5.6	25.59	20.53	20.41	19.66	13.82
5.8	25.76	20.44	20.2	19.61	13.98
6	25.44	20.4	20.22	20.08	13.86
6.2	25.7	20.49	20.11	19.93	13.77
6.4	25.84	20.28	19.96	19.93	13.99

## Sheet: FS4
distance	Cr	Mn	Fe	Co	Ni
µm	at.%	at.%	at.%	at.%	at.%
0	45.57	15.28	16.47	17.25	5.43
0.4348	44.42	15.46	16.72	17.69	5.71
0.8696	42	16.18	16.94	17.72	7.15
1.304	31.21	19.3	18.31	19.18	12
1.739	20.85	21.72	19.89	20.62	16.92
2.174	21.07	21.51	20.74	21.06	15.62
2.609	22.63	20.81	21.21	20.64	14.71
3.043	23.19	20.94	21.31	20.46	14.1
3.478	23.9	20.92	21.02	20.14	14.02
3.913	24.42	20.64	20.82	19.94	14.18
4.348	24.84	20.54	20.33	20.25	14.03
4.783	25.07	20.49	20.52	20.23	13.69
5.217	25.19	20.64	20.27	19.99	13.92
5.652	25.58	20.38	20.3	19.72	14.01
6.087	25.73	20.49	20.06	19.92	13.8
6.522	25.61	20.12	20	20.11	14.16
6.957	25.8	20.42	20.01	19.84	13.92
7.391	25.91	20.6	19.86	19.76	13.87
7.826	25.57	20.39	19.96	20.09	13.99
8.261	25.91	20.32	19.99	19.89	13.89
8.696	25.89	20.41	19.96	20	13.74
9.13	25.6	20.27	19.8	20.05	14.27
9.565	25.95	20.36	19.67	20.05	13.97
10	25.92	20.24	20.18	20.05	13.61
10.44	25.99	20.32	20.04	19.8	13.85
10.87	26.02	20.24	19.97	19.86	13.92
11.3	26.14	20.42	19.86	19.92	13.67
11.74	25.9	20.29	19.96	19.89	13.95
12.17	25.55	20.11	20.08	19.84	14.42
12.61	25.89	20.35	20.05	19.86	13.85
13.04	25.82	20.24	20.13	19.82	13.99
13.48	25.58	20.29	19.85	20.22	14.06
13.91	26	20.41	19.92	19.68	13.99
14.35	25.82	20.11	20.12	20.19	13.76

## Sheet: FS5
distance	Cr	Mn	Fe	Co	Ni
µm	at.%	at.%	at.%	at.%	at.%
0	25.69	20.22	20.11	20.02	13.96
0.2	25.54	20.57	19.98	20.07	13.85
0.4	26.24	20.38	19.61	19.97	13.8
0.6	25.89	20.32	19.96	19.91	13.93
0.8	26.39	20.25	19.62	19.73	14.02
1	25.5	20.26	20.06	20.17	14.02
1.2	26	20.26	19.97	20.06	13.71
1.4	25.84	20.14	20	19.76	14.27
1.6	25.98	20.45	19.8	20.07	13.7
1.8	25.62	20.3	19.59	20.37	14.11
2	26.06	20.69	19.45	19.95	13.85
2.2	25.95	20.3	20	19.72	14.04
2.4	26.29	20.32	20.1	19.45	13.85
2.6	25.79	20.5	19.8	20.01	13.89
2.8	25.84	20.56	19.81	20	13.79
3	26.2	20.04	20.13	19.74	13.88
3.2	26	20.35	20.05	19.93	13.67
3.4	25.82	20.18	20.21	19.99	13.8
3.6	25.62	20.34	20.2	19.95	13.9
3.8	25.94	20.49	19.73	19.73	14.12
4	25.74	20.4	19.73	19.92	14.22
4.2	25.74	20.67	19.89	19.75	13.94
4.4	25.51	20.5	20.25	20.03	13.71
4.6	25.35	20.78	20.01	19.8	14.06
4.8	24.93	20.87	20.38	20.07	13.75
5	24.42	20.77	20.9	19.88	14.03
5.2	23.87	20.72	21.41	20.01	13.99
5.4	22.94	20.89	21.45	20.65	14.07
5.6	22.22	21.24	20.89	20.7	14.95
5.8	23.63	21.15	19.66	19.94	15.61
6	39.72	17.26	16.97	18.09	7.96
6.2	44.21	15.46	16.57	17.65	6.1
6.4	45.42	15.16	16.38	17.23	5.81
6.6	45.45	15.3	16.4	17.29	5.57
