# Supplementary material for: Data related to the growth of σ-phase precipitates in CrMnFeCoNi high-entropy alloys: Temporal evolutions of precipitate dimensions and concentration profiles at interfaces
Source: Data Brief. 2020 Oct 21;33:106449. doi: 10.1016/j.dib.2020.106449 (PMC7607391; doi:10.1016/j.dib.2020.106449)
Supplement: Supplementary file 1 [file mmc1.zip › Upload_Data_in_Brief/EDX_line_scan_FCC-sigma/0800C_0010h_FCC-sigma.xlsx]

## Sheet: FS1
distance	Cr	Mn	Fe	Co	Ni
µm	at.%	at.%	at.%	at.%	at.%
0	26.04	20.36	19.99	19.55	14.06
0.2	25.9	20.48	19.9	19.95	13.77
0.4	25.89	20.36	19.83	19.91	14.01
0.6	25.85	20.34	20.06	19.97	13.78
0.8	25.72	20.79	19.81	19.92	13.76
1	25.54	20.47	20.26	19.79	13.95
1.2	25.37	20.5	20.25	20.04	13.84
1.4	25.63	20.23	20.17	19.86	14.11
1.6	25.34	20.53	20.3	20	13.82
1.8	25.44	20.33	20.37	19.94	13.92
2	24.94	20.7	20.16	20.09	14.11
2.2	24.39	20.8	20.36	20.2	14.25
2.4	24.08	20.86	20.72	20.28	14.06
2.6	24.99	20.49	20.02	20.43	14.07
2.8	33.3	18.86	18.75	18.52	10.57
3	37.36	17.51	18.45	18.1	8.58
3.2	38.61	17.41	17.84	17.81	8.33

## Sheet: FS2
distance	Cr	Mn	Fe	Co	Ni
µm	at.%	at.%	at.%	at.%	at.%
0	44.1	15.87	16.73	16.87	6.43
0.2	43.06	16.08	17.09	17.36	6.41
0.4	40.08	17.01	17.43	17.86	7.62
0.6	31.5	18.99	18.84	19.02	11.66
0.8	23.99	20.66	20.29	20.34	14.71
1	24.12	20.56	20.44	20.8	14.08
1.2	24.98	20.66	20.13	20.26	13.97
1.4	25.29	20.71	19.92	20.16	13.92
1.6	25.85	20.38	20	20	13.78
1.8	25.55	20.3	20.31	19.92	13.92
2	25.71	20.39	19.86	20.01	14.03
2.2	25.77	20.39	20.06	19.73	14.05
2.4	25.81	20.21	20.1	20.04	13.85
2.6	25.76	20.45	19.67	19.95	14.17
2.8	25.94	20.3	19.67	20.24	13.85
3	25.99	20.34	19.84	19.82	14.01
3.2	25.96	20.35	19.6	19.93	14.16

## Sheet: FS3
distance	Cr	Mn	Fe	Co	Ni
µm	at.%	at.%	at.%	at.%	at.%
0	43.69	20.14	19.89	20.09	13.97
0.2	43.35	20.26	19.87	19.81	13.9
0.4	40.66	20.36	19.79	19.85	13.96
0.6	32.27	20.42	20.01	19.8	13.83
0.8	24.59	20.28	19.89	19.75	13.93
1	24.93	20.33	19.85	20.07	14
1.2	25.32	20.14	19.92	20.02	13.97
1.4	25.84	20.44	19.62	19.77	14.13
1.6	25.8	20.33	20	19.75	13.87
1.8	26.06	20.3	20.06	19.93	13.91
2	26.03	20.32	19.98	19.96	13.9
2.2	25.94	20.35	20.17	19.98	14.18
2.4	25.75	20.76	20.36	20.04	13.91
2.6	26.15	20.61	20.54	20.4	13.86
2.8	25.94	18.9	18.85	18.83	11.15
3	26.04	16.87	17.57	17.47	7.43
3.2	26.16	16.04	17.21	16.97	6.44
3.4	25.91	16.02	16.83	16.96	6.5

## Sheet: FS4
distance	Cr	Mn	Fe	Co	Ni
µm	at.%	at.%	at.%	at.%	at.%
0	34.07	18.7	18.57	18.53	10.13
0.2	28.95	19.82	19.31	19.44	12.49
0.4	24.08	20.79	20.11	20.41	14.6
0.6	24.11	20.81	20.6	20.27	14.22
0.8	24.74	20.88	20.34	20.14	13.9
1	25.16	20.32	20.46	20.23	13.83
1.2	25.48	20.47	19.96	20.28	13.81
1.4	25.5	20.5	20.15	19.96	13.88
1.6	25.76	20.44	19.98	19.75	14.07
1.8	25.98	20.29	20.08	19.66	13.98
2	26.02	20.3	20.07	19.9	13.72
2.2	26.13	20.39	19.92	19.79	13.77
2.4	26.01	20.15	19.87	19.75	14.22
2.6	25.86	20.34	20.08	19.94	13.79
2.8	26.07	20.21	19.98	19.69	14.06
3	25.96	20.29	20.25	19.86	13.65

## Sheet: FS5
distance	Cr	Mn	Fe	Co	Ni
µm	at.%	at.%	at.%	at.%	at.%
0	26.05	20.45	19.86	19.84	13.81
0.2	25.83	20.5	19.94	19.87	13.85
0.4	26.13	20.44	19.67	19.87	13.9
0.6	26.02	20.2	20.22	19.98	13.58
0.8	26.17	20.22	19.97	19.94	13.7
1	26.03	20.23	19.9	19.8	14.04
1.2	26.1	20.13	19.96	20.12	13.69
1.4	26.08	20.35	20	19.98	13.59
1.6	25.95	20.19	20.09	19.9	13.87
1.8	25.96	20.37	20.2	19.69	13.78
2	25.98	20.34	19.93	19.77	13.98
2.2	25.84	20.66	19.97	19.87	13.67
2.4	25.22	20.55	20.3	20.11	13.82
2.6	25.03	20.71	20.79	19.93	13.53
2.8	24.31	20.87	20.77	20.02	14.04
3	27.62	20.07	19.77	19.54	13
3.2	36.57	18.1	18.13	18.11	9.09
