# Supplementary material for: Data related to the growth of σ-phase precipitates in CrMnFeCoNi high-entropy alloys: Temporal evolutions of precipitate dimensions and concentration profiles at interfaces
Source: Data Brief. 2020 Oct 21;33:106449. doi: 10.1016/j.dib.2020.106449 (PMC7607391; doi:10.1016/j.dib.2020.106449)
Supplement: Supplementary file 1 [file mmc1.zip › Upload_Data_in_Brief/EDX_line_scan_FCC-sigma/0800C_0100h_FCC-sigma.xlsx]

## Sheet: FS1
distance	Cr	Mn	Fe	Co	Ni
µm	at.%	at.%	at.%	at.%	at.%
0	43.81	15.96	17	17.05	6.19
0.2	42.39	16.1	17.03	17.54	6.94
0.4	37.86	17.64	17.84	17.72	8.93
0.6	23.73	21.08	19.32	19.72	16.15
0.8	21.8	21.72	20.04	20.55	15.88
1	22.06	21.19	20.58	21.07	15.11
1.2	22.75	21.23	20.8	20.84	14.37
1.4	23.58	20.78	21	20.47	14.16
1.6	24.23	20.75	20.73	20.19	14.1
1.8	24.32	20.74	20.73	20.18	14.04
2	24.63	20.6	20.68	20.27	13.83
2.2	25.05	20.52	20.43	20.1	13.9
2.4	25.15	20.6	20.34	19.94	13.97
2.6	25.22	20.74	20.26	19.99	13.8
2.8	25.36	20.4	20.29	19.89	14.06
3	25.37	20.56	20.22	20.03	13.82
3.2	25.62	20.15	20.05	20.15	14.03
3.4	25.73	20.25	19.66	20.18	14.18
3.6	25.7	20.32	19.94	19.98	14.07
3.8	25.82	20.43	19.98	19.82	13.95
4	25.86	20.47	19.98	20.04	13.65
4.2	25.72	20.51	20.02	19.88	13.86
4.4	26.21	20.45	19.84	19.66	13.84
4.6	25.99	20.55	19.94	19.8	13.72
4.8	25.95	20.47	19.9	19.68	14
5	26.03	20.24	19.93	19.78	14.02
5.2	25.96	20.24	20.25	20.01	13.53
5.4	25.81	20.63	20.1	19.73	13.73
5.6	25.95	20.39	20.28	19.72	13.65
5.8	26	20.44	19.81	19.91	13.84
6	26.06	20.38	19.89	19.8	13.87
6.2	25.78	20.4	19.84	20.1	13.87
6.4	26.03	20.43	19.98	19.67	13.9
6.6	25.54	20.4	19.9	20.02	14.15
6.8	26	20.39	19.75	20.09	13.76
7	26.07	20.55	19.96	19.77	13.65

## Sheet: FS2
distance	Cr	Mn	Fe	Co	Ni
µm	at.%	at.%	at.%	at.%	at.%
0	44.02	15.71	16.89	17.12	6.27
0.2	41.9	16.27	17.23	17.35	7.25
0.4	33.77	18.67	18.22	18.35	11
0.6	22.7	21.29	19.63	20.1	16.29
0.8	21.98	21.38	20.23	20.6	15.81
1	22.78	21.12	20.31	20.81	14.99
1.2	23.28	20.88	20.65	20.64	14.55
1.4	23.73	20.76	20.76	20.59	14.16
1.6	24.5	20.65	20.8	20.22	13.83
1.8	24.54	20.63	20.46	20.29	14.08
2	24.77	20.75	20.43	20.05	14
2.2	25.22	20.47	20.21	20.14	13.96
2.4	25.35	20.72	20.09	19.82	14.03
2.6	25.61	20.46	20.17	19.85	13.91
2.8	25.66	20.46	19.93	19.91	14.04
3	25.74	20.32	20.16	19.88	13.9
3.2	25.89	20.44	20.01	20.08	13.58
3.4	25.78	20.33	20.19	19.95	13.76
3.6	25.8	20.41	20.06	19.85	13.88
3.8	26.06	20.34	19.65	20.01	13.95
4	26	20.01	19.88	20.23	13.87
4.2	25.88	20.31	20.16	19.77	13.88
4.4	25.83	20.41	19.84	19.97	13.96
4.6	25.63	20.38	19.95	20.03	14.01
4.8	25.89	20.24	20.01	19.8	14.06
5	25.89	20.29	19.78	19.98	14.06
5.2	25.92	20.29	20.18	19.89	13.71

## Sheet: FS3
distance	Cr	Mn	Fe	Co	Ni
µm	at.%	at.%	at.%	at.%	at.%
0	40.47	16.75	17.39	17.69	7.71
0.2	35.76	18.15	18	18.34	9.75
0.4	28.57	19.79	18.93	19.3	13.41
0.6	21.04	21.67	19.89	20.26	17.15
0.8	20.82	21.72	20.63	20.38	16.45
1	21.31	21.61	20.36	20.64	16.08
1.2	21.61	21.4	20.67	20.63	15.69
1.4	22.16	21.15	21.04	20.75	14.9
1.6	22.36	21.1	20.91	20.9	14.73
1.8	22.66	21.01	21.24	20.54	14.55
2	23.08	21.04	21.13	20.54	14.2
2.2	22.92	21.15	21.21	20.5	14.23
2.4	23.23	20.82	21.25	20.51	14.19
2.6	23.59	20.55	21.23	20.65	13.98
2.8	23.52	20.91	21.12	20.43	14.02
3	23.5	20.82	20.88	20.59	14.21
3.2	23.38	20.93	21.01	20.4	14.28
3.4	23.62	21.03	20.83	20.13	14.39
3.6	23.23	21.2	21.11	20.41	14.05
3.8	23.16	21.06	20.94	20.54	14.3
4	22.89	21.03	21.07	20.54	14.48
4.2	22.72	21.23	20.76	20.54	14.75
4.4	22.54	21.02	20.54	20.66	15.24
4.6	22.67	20.91	20.61	20.88	14.93
4.8	22.66	21.06	20.73	20.99	14.57
5	23.03	20.93	20.7	20.71	14.64
5.2	23.3	20.95	20.8	20.59	14.37

## Sheet: FS4
distance	Cr	Mn	Fe	Co	Ni
µm	at.%	at.%	at.%	at.%	at.%
0	24.11	20.72	20.77	20.19	14.22
0.2	24.19	21.06	20.73	20.12	13.9
0.4	24.18	20.74	20.76	20.24	14.08
0.6	24.38	20.69	20.69	20.41	13.82
0.8	24.33	20.81	20.7	20.23	13.93
1	24.17	20.88	20.64	20.2	14.12
1.2	24.09	20.79	20.7	20.17	14.25
1.4	24.2	20.86	20.98	19.91	14.05
1.6	24.16	20.98	20.86	19.96	14.05
1.8	24.04	20.89	20.76	20.4	13.92
2	24.05	21.09	20.95	20.08	13.83
2.2	24.01	20.93	20.86	20.25	13.95
2.4	23.94	21.07	20.85	20.08	14.05
2.6	23.81	21.09	20.81	20.27	14.02
2.8	23.46	21.09	20.6	20.51	14.34
3	23.34	20.88	21.01	20.54	14.23
3.2	23.11	21.16	21.01	20.4	14.32
3.4	23.06	21.31	21.05	20.44	14.14
3.6	22.82	21.15	20.86	20.71	14.46
3.8	22.52	21.07	21.35	20.56	14.5
4	22.31	21.09	20.95	21	14.65
4.2	21.63	21.5	20.84	20.8	15.23
4.4	21.35	21.51	20.07	20.88	16.19
4.6	21.26	21.68	19.9	20.28	16.88
4.8	26.71	20.57	18.95	19.38	14.39
5	38.1	17.89	17.64	17.73	8.65
5.2	42.37	16.45	17.07	17.13	6.98

## Sheet: FS5
distance	Cr	Mn	Fe	Co	Ni
µm	at.%	at.%	at.%	at.%	at.%
0	44.2	15.84	16.67	17.09	6.21
0.2	42.86	15.91	17.06	17.33	6.84
0.4	36.01	18.23	17.72	18.13	9.91
0.6	23.14	21.34	19.39	19.72	16.4
0.8	22.05	21.53	20.32	20.38	15.72
1	22.42	21.34	20.37	20.66	15.2
1.2	23.01	21.03	20.84	20.6	14.52
1.4	23.86	20.82	20.71	20.26	14.36
1.6	24.33	21.07	20.75	20.07	13.78
1.8	24.71	20.69	20.36	20.1	14.15
2	25.06	20.74	20.27	20.09	13.84
2.2	25.31	20.75	20.45	19.79	13.7
2.4	25.31	20.62	20.15	19.92	14
2.6	25.4	20.57	20.26	19.9	13.87
2.8	25.62	20.47	19.85	20.07	14
3	25.67	20.49	20.18	19.86	13.8
3.2	25.76	20.63	19.95	19.65	14.01
3.4	25.8	20.48	19.98	19.87	13.86
3.6	25.8	20.75	19.77	19.9	13.78
3.8	25.74	20.71	19.87	19.93	13.74
4	26.24	20.35	19.81	19.78	13.83
4.2	25.97	20.78	19.69	19.95	13.61
4.4	26.21	20.44	19.77	19.79	13.79
4.6	25.73	20.42	19.82	20.19	13.84
4.8	25.97	20.59	19.73	19.86	13.85
5	25.93	20.61	19.79	19.75	13.92
5.2	25.93	20.64	20.03	19.7	13.7
