# Supplementary material for: Data related to the growth of σ-phase precipitates in CrMnFeCoNi high-entropy alloys: Temporal evolutions of precipitate dimensions and concentration profiles at interfaces
Source: Data Brief. 2020 Oct 21;33:106449. doi: 10.1016/j.dib.2020.106449 (PMC7607391; doi:10.1016/j.dib.2020.106449)
Supplement: Supplementary file 1 [file mmc1.zip › Upload_Data_in_Brief/EDX_line_scan_FCC-sigma/0800C_0500h_FCC-sigma.xlsx]

## Sheet: FS1
distance	Cr	Mn	Fe	Co	Ni
µm	at.%	at.%	at.%	at.%	at.%
0	43.84	16.12	16.82	17.04	6.19
0.2	43.48	16.02	17.1	17.14	6.26
0.4	43.83	15.9	17.04	16.86	6.38
0.6	43.41	16.08	17.06	16.96	6.5
0.8	41.26	16.77	17.73	17.14	7.11
1	32.19	19.53	18.13	18.58	11.57
1.2	22.45	21.67	19.49	19.9	16.49
1.4	20.93	22.11	20.4	20.11	16.44
1.6	20.8	21.78	20.81	20.71	15.9
1.8	21.04	21.97	20.7	20.38	15.91
2	21.29	21.24	21.14	20.95	15.38
2.2	21.45	21.56	21.19	20.7	15.11
2.4	21.85	21.42	21.27	20.7	14.77
2.6	21.96	21.76	21.28	20.81	14.19
2.8	22.03	21.43	21.47	20.59	14.48
3	22.43	21.11	21.35	20.45	14.65
3.2	22.28	21.12	21.68	20.65	14.27
3.4	22.68	21.11	21.32	20.58	14.31
3.6	22.56	21.29	21.19	20.77	14.19
3.8	22.84	21.11	21.18	20.55	14.32
4	22.89	21.41	21.25	20.49	13.97
4.2	22.88	21.31	21.51	20.23	14.07
4.4	23.33	21.03	21.42	20.33	13.9
4.6	22.94	21	21.58	20.54	13.93
4.8	23.17	21.02	21.46	20.57	13.78
5	23	21.12	21.3	20.45	14.12
5.2	23.13	21.13	21.23	20.43	14.07
5.4	23.34	20.73	21.52	20.51	13.9
5.6	23.52	21.08	21.14	20.13	14.13
5.8	23.2	21.18	21.1	20.62	13.9
6	23.21	20.8	21.36	20.4	14.23
6.2	23.26	21.13	21.25	19.86	14.5
6.4	23.27	21.05	21.19	20.67	13.83
6.6	23.46	20.97	21.53	19.76	14.27
6.8	23.46	20.94	21.52	20.23	13.85
7	23.29	20.61	21.56	20.63	13.9
7.2	23.05	21.08	21.54	20.3	14.02
7.4	22.91	21.5	21.44	20.23	13.92
7.6	22.99	21.07	21.25	20.61	14.07
7.8	23.02	21.07	21.14	20.62	14.15
8	23.05	20.83	21.11	20.79	14.23
8.2	23.09	20.67	21.11	20.6	14.52
8.4	22.73	21	21.5	20.6	14.17
8.6	22.79	21.05	20.92	20.57	14.67

## Sheet: FS2
distance	Cr	Mn	Fe	Co	Ni
µm	at.%	at.%	at.%	at.%	at.%
0	44.14	15.54	17.24	16.86	6.22
0.2	44.12	15.95	17.05	16.64	6.24
0.4	43.8	15.86	17.03	17.14	6.17
0.6	41.81	16.57	17.23	17.45	6.94
0.8	31.66	19.18	18.41	18.74	12.01
1	21.97	21.61	20.33	19.95	16.12
1.2	20.62	21.99	19.82	20.58	16.98
1.4	20.56	21.93	20.49	20.4	16.62
1.6	20.83	21.9	20.5	20.42	16.34
1.8	21.43	21.66	20.47	21.06	15.37
2	21.29	21.51	20.67	20.88	15.64
2.2	21.88	21.47	20.68	20.84	15.13
2.4	21.89	21.49	20.91	20.87	14.84
2.6	22.45	21.39	20.71	20.82	14.63
2.8	22.3	21.22	21.04	20.64	14.8
3	22.79	20.82	20.91	21.25	14.23
3.2	22.79	21.07	21.14	20.59	14.4
3.4	22.94	21.06	21.18	20.6	14.23
3.6	23.18	20.97	20.98	20.57	14.3
3.8	23.01	20.91	21.13	20.87	14.08
4	23.61	21.03	20.79	20.55	14.02
4.2	23.51	21	20.95	20.47	14.07
4.4	23.67	21.05	21	20.32	13.96
4.6	24.08	21.05	20.67	20.26	13.94
4.8	23.89	21.11	20.8	19.77	14.42
5	24.08	21.21	20.69	20.01	14.02
5.2	24.01	20.75	21.1	20.27	13.87
5.4	23.99	21.04	20.93	19.89	14.15
5.6	24.38	20.74	20.85	20.11	13.91
5.8	24.33	20.97	21.09	19.98	13.62
6	23.95	20.9	20.88	20.26	14.01
6.2	24.17	20.84	20.71	20.63	13.65
6.4	24.29	20.79	20.68	20.26	13.97
6.6	24.45	20.8	20.74	19.99	14.02
6.8	24.45	20.71	20.9	20.06	13.88

## Sheet: FS3
distance	Cr	Mn	Fe	Co	Ni
µm	at.%	at.%	at.%	at.%	at.%
0	23.38	20.97	21.07	20.57	14.02
0.2	23.32	21.01	21.28	20.5	13.89
0.4	23.31	20.86	21.26	20.2	14.37
0.6	23.49	20.86	21.23	20.37	14.05
0.8	23.61	20.96	21.2	20.14	14.08
1	23.78	21.16	21	20.3	13.76
1.2	23.91	21.1	20.66	20.02	14.31
1.4	23.68	20.8	21.01	20.07	14.44
1.6	23.68	20.78	21.3	20.44	13.8
1.8	23.89	20.4	21.15	20.31	14.25
2	23.93	21.14	21.06	20.11	13.76
2.2	24.16	20.8	21.02	20.19	13.83
2.4	23.74	20.87	20.84	20.37	14.19
2.6	23.67	21.01	20.98	20.5	13.83
2.8	23.62	20.95	21.21	20.28	13.93
3	23.62	21.03	21.14	19.99	14.22
3.2	23.58	20.84	21.25	20.44	13.9
3.4	23.56	21.16	20.94	20.19	14.15
3.6	23.59	21.12	20.76	20.39	14.14
3.8	23.17	20.93	21.13	20.5	14.27
4	23.24	21.09	21.1	20.55	14.02
4.2	23.38	20.86	21.27	20.34	14.14
4.4	23.06	21.14	20.7	20.91	14.19
4.6	23.25	21.16	20.91	20.62	14.06
4.8	23.09	20.93	20.69	20.66	14.63
5	22.65	21.01	20.56	21.25	14.53
5.2	22.5	21.11	21.05	20.46	14.87
5.4	22.33	21.25	20.84	20.51	15.07
5.6	22.33	21.46	20.43	20.67	15.12
5.8	21.91	21.44	20.52	20.75	15.38
6	21.63	21.44	20.53	20.67	15.73
6.2	21.57	21.47	20.23	20.99	15.75
6.4	21.29	21.9	19.9	20.49	16.41
6.6	20.96	21.82	20.08	20.44	16.71
6.8	20.72	21.97	20.05	20.4	16.87
7	21.51	21.59	19.81	20.02	17.07
7.2	23.72	20.75	19.21	19.77	16.56
7.4	29.04	19.76	18.61	18.77	13.81
7.6	41.09	16.57	17.26	17.43	7.64
7.8	43.58	15.99	16.95	17.03	6.46
8	44.05	15.8	16.94	17.05	6.16

## Sheet: FS4
distance	Cr	Mn	Fe	Co	Ni
µm	at.%	at.%	at.%	at.%	at.%
0	42.35	16.49	17.45	16.95	6.75
0.2	39.96	17.11	17.81	17.31	7.81
0.4	26.42	20.48	19.47	19.13	14.49
0.6	21.09	22.02	19.8	19.92	17.16
0.8	20.25	22.3	20.18	20.39	16.88
1	20.31	21.9	20.7	20.42	16.67
1.2	20.68	21.84	20.56	20.76	16.17
1.4	21.12	21.57	20.7	21.05	15.56
1.6	21.24	21.4	20.85	20.92	15.6
1.8	21.41	21.31	21.07	20.94	15.27
2	21.68	21.46	20.87	21.02	14.97
2.2	22.05	21.08	21.33	20.74	14.81
2.4	21.93	21.32	21.4	20.93	14.43
2.6	22.25	21.23	21.28	20.83	14.42
2.8	22.25	21.26	21.52	20.7	14.28
3	22.57	21.07	21.41	20.66	14.28
3.2	22.94	20.99	21.18	20.64	14.25
3.4	23.07	20.9	21.61	20.44	13.98
3.6	23.04	21.06	21.46	20.52	13.93
3.8	23.03	21.01	21.39	20.71	13.86
4	23.08	21.16	21.15	20.49	14.12
4.2	23.47	21	20.85	20.42	14.26
4.4	23.29	20.86	21.53	20.15	14.17
4.6	23.27	20.95	21.48	20.21	14.09
4.8	23.53	20.8	21.37	20.26	14.04
5	23.63	20.88	21.19	20.19	14.11
5.2	23.74	21.09	21.09	20.3	13.78
5.4	23.71	21.04	21.31	20.03	13.9
5.6	23.65	20.89	21.68	19.78	14
5.8	23.47	21.04	21.43	20.34	13.71
6	23.78	20.81	21.18	20.13	14.1
6.2	23.67	20.79	21.11	20.09	14.33
6.4	23.7	20.92	21.15	20.32	13.92
6.6	23.81	20.7	21.39	20.19	13.91
6.8	23.52	20.86	21.33	20.36	13.93
7	23.33	20.79	21.27	20.43	14.18
7.2	23.43	20.98	21.53	20.27	13.79
7.4	23.49	21.02	21.09	20.3	14.1
7.6	23.64	20.93	21.32	20.23	13.88

## Sheet: FS5
distance	Cr	Mn	Fe	Co	Ni
µm	at.%	at.%	at.%	at.%	at.%
0	24.59	20.97	20.46	19.99	13.98
0.2	24.79	20.57	20.87	19.84	13.93
0.4	24.51	20.61	20.47	20.33	14.08
0.6	24.48	20.61	20.58	20.41	13.91
0.8	24.35	20.61	20.92	19.92	14.21
1	24.66	20.51	20.63	19.97	14.24
1.2	24.71	20.82	20.23	20.11	14.12
1.4	24.72	20.83	20.53	19.9	14.02
1.6	24.86	20.91	20.27	19.96	13.99
1.8	24.56	20.91	20.8	20.21	13.52
2	24.39	20.75	20.7	20.19	13.96
2.2	24.55	20.64	20.45	20.16	14.2
2.4	24.49	21.1	20.78	19.7	13.92
2.6	24.64	20.85	20.76	20.05	13.69
2.8	24.35	20.75	20.93	20.04	13.94
3	24.28	20.71	20.35	20.5	14.16
3.2	24.11	20.9	20.81	20.14	14.04
3.4	23.88	20.89	20.93	20.48	13.82
3.6	24.24	20.77	20.84	20.44	13.71
3.8	24.11	20.95	20.73	20.47	13.74
4	23.82	20.81	21.11	20.38	13.88
4.2	23.86	20.84	21.08	20.21	14.01
4.4	23.29	20.9	21.06	20.72	14.02
4.6	23.47	21.11	21.15	20.09	14.17
4.8	23.4	21.07	21.21	20.19	14.13
5	23.23	21.05	21.09	20.64	13.99
5.2	22.92	20.84	21.59	20.56	14.08
5.4	22.97	21.33	20.96	20.6	14.15
5.6	22.72	21.13	21.04	20.98	14.13
5.8	22.89	21.18	20.82	20.96	14.15
6	22.54	20.87	20.95	20.9	14.73
6.2	22.23	21.17	20.91	20.98	14.71
6.4	22.18	21.16	20.82	20.95	14.89
6.6	21.89	21.35	20.95	20.89	14.92
6.8	21.57	21.76	20.62	20.82	15.24
7	21.42	21.79	20.61	20.66	15.52
7.2	20.99	21.66	20.42	20.8	16.13
7.4	20.92	21.95	20.79	20.39	15.95
7.6	20.39	22.18	19.99	20.68	16.76
7.8	20.71	21.64	20.18	20.48	16.99
8	22.03	21.62	19.86	19.72	16.77
8.2	35.06	18.25	18.48	18.22	9.98
8.4	41.33	16.75	17.18	17.57	7.17
8.6	43.09	16.37	16.85	17.29	6.39
