# Supplementary material for: Data related to the growth of σ-phase precipitates in CrMnFeCoNi high-entropy alloys: Temporal evolutions of precipitate dimensions and concentration profiles at interfaces
Source: Data Brief. 2020 Oct 21;33:106449. doi: 10.1016/j.dib.2020.106449 (PMC7607391; doi:10.1016/j.dib.2020.106449)
Supplement: Supplementary file 1 [file mmc1.zip › Upload_Data_in_Brief/EDX_line_scan_FCC-sigma/0800C_1000h_FCC-sigma.xlsx]

## Sheet: FS1
distance	Cr	Mn	Fe	Co	Ni
µm	at.%	at.%	at.%	at.%	at.%
0	20.45	21.34	21.36	21.72	15.13
0.2	20.39	21.41	21.56	21.41	15.23
0.4	20.13	21.34	21.5	21.63	15.39
0.6	20.31	21.4	21.47	21.59	15.23
0.8	20.41	21.57	21.48	21.16	15.37
1	20.59	21.46	21.46	21.46	15.03
1.2	20.38	21.25	21.71	21.11	15.55
1.4	20.37	21.3	21.53	21.36	15.44
1.6	20.45	21.47	21.33	21.42	15.33
1.8	20.19	21.73	21.53	21.26	15.3
2	20.49	21.18	21.29	21.61	15.43
2.2	20.13	21.39	21.43	21.35	15.71
2.4	20.39	21.29	21.36	21.33	15.63
2.6	20.27	21.46	21.37	21.29	15.61
2.8	20.11	21.57	21.36	21.23	15.74
3	20.49	21.47	21.29	21.08	15.67
3.2	20.17	21.42	21.5	21.37	15.54
3.4	20.43	21.29	21.46	21.14	15.69
3.6	20.27	21.55	21.13	21	16.05
3.8	20.11	21.45	21.39	21.55	15.5
4	20.17	21.75	21.24	20.83	16.01
4.2	20.24	21.4	21.14	21.1	16.12
4.4	20.04	21.45	21.2	21.77	15.55
4.6	20.19	21.49	21.54	21.03	15.75
4.8	19.96	21.44	21.25	21.44	15.91
5	20.06	21.49	21.04	21.26	16.14
5.2	20.44	21.55	21.17	20.96	15.88
5.4	20.18	21.39	21.12	21.37	15.94
5.6	20.11	21.59	21.1	21.18	16.03
5.8	19.73	21.54	21.22	21.65	15.85
6	20.08	21.44	21	21.36	16.12
6.2	20.17	21.45	20.93	21.45	16
6.4	19.91	21.67	20.86	21.34	16.22
6.6	19.83	21.92	20.9	20.99	16.35
6.8	19.86	21.53	20.89	21.18	16.53
7	20.03	21.64	20.94	20.74	16.65
7.2	19.76	21.73	20.69	20.96	16.86
7.4	19.87	21.61	21.06	20.95	16.51
7.6	19.83	21.49	21.03	21.19	16.46
7.8	19.62	21.65	21	21.02	16.71
8	19.85	21.62	20.25	20.99	17.29
8.2	20.15	21.96	20.76	20.68	16.45
8.4	21.71	21.24	20.23	20.38	16.44
8.6	31.55	18.78	19.24	18.82	11.61
8.8	40.76	17.16	18.02	17.47	6.6
9	42.7	16.03	17.55	17.36	6.36
9.2	43.12	15.96	18.09	17.12	5.71
9.4	43.01	15.68	17.97	17.32	6.03
