# Supplementary material for: Data related to the growth of σ-phase precipitates in CrMnFeCoNi high-entropy alloys: Temporal evolutions of precipitate dimensions and concentration profiles at interfaces
Source: Data Brief. 2020 Oct 21;33:106449. doi: 10.1016/j.dib.2020.106449 (PMC7607391; doi:10.1016/j.dib.2020.106449)
Supplement: Supplementary file 1 [file mmc1.zip › Upload_Data_in_Brief/EDX_line_scan_FCC-sigma/0900C_0001h_FCC-sigma.xlsx]

## Sheet: FS1
distance	Cr	Mn	Fe	Co	Ni
µm	at.%	at.%	at.%	at.%	at.%
0	35.31	18.46	18.57	18.13	9.53
0.05554	36.42	18.55	17.88	17.62	9.52
0.1111	36.3	18.35	18.15	18.21	8.99
0.1666	36.85	18.42	17.86	17.82	9.04
0.2222	35.99	18.45	18.02	18.24	9.3
0.2777	36.02	18.86	18.34	17.85	8.94
0.3333	36.53	18.62	18.45	17.41	8.98
0.3888	35.94	18.82	18.17	17.99	9.07
0.4444	34.98	18.43	18.42	18.22	9.94
0.4999	32.88	19.37	18.57	18.86	10.32
0.5554	27.7	20.08	19.27	19.42	13.52
0.611	26.01	20.26	19.91	19.71	14.1
0.6665	25.07	20.9	19.88	19.68	14.47
0.7221	24.58	20.7	20.32	20.16	14.23
0.7776	24.54	20.46	20.69	19.87	14.44
0.8332	24.83	20.59	20.05	19.87	14.65
0.8887	24.81	20.47	20.43	20	14.3
0.9443	25	20.61	20.26	20.26	13.88
0.9998	24.99	20.43	20.11	20.22	14.25
1.055	25.24	20.36	20.5	19.96	13.94
1.111	25.26	20.62	19.89	20.53	13.7
1.166	25.6	20.51	19.76	19.99	14.15
1.222	25.26	20.3	20.04	20.17	14.24
1.278	25.49	20.62	19.81	20	14.08
1.333	25.48	20.54	20.07	19.89	14.01
1.389	25.61	20.45	20.17	19.79	13.99
1.444	25.67	20.28	19.91	20.17	13.97
1.5	25.73	20.31	20.3	19.51	14.16
1.555	25.59	20.31	19.86	19.94	14.31
1.611	25.6	20.45	19.83	20.15	13.97
1.666	26.12	20.14	19.48	19.96	14.3
1.722	25.9	20.56	19.55	19.91	14.09
1.777	25.64	20.03	20.15	20	14.18
1.833	26.24	20.35	19.73	19.96	13.72
1.889	25.97	20.02	19.77	20.09	14.15
1.944	26.42	20.22	19.92	19.87	13.57
2	26.11	19.96	19.87	20.01	14.05
2.055	26.04	20.28	19.99	20.12	13.56
2.111	25.68	20.17	19.7	20.62	13.83
2.166	25.63	20.21	20.25	20.06	13.86
2.222	25.86	20.8	20.07	19.71	13.56
2.277	25.71	20	20	20.15	14.14
2.333	25.85	20.28	19.61	20.25	14.01
2.388	25.55	20.4	19.92	20.19	13.93
2.444	25.96	20.18	20.14	19.81	13.92
2.499	26.03	19.86	20.1	20	14
2.555	25.93	20.18	20.15	19.53	14.22
2.611	26.21	19.66	19.81	20.32	14
2.666	25.96	20.17	19.7	19.98	14.19
2.722	26.06	20.31	20.09	19.74	13.8
2.777	26.19	20.14	19.95	19.91	13.82
2.833	25.74	20.37	20.05	19.84	14.01
2.888	26.21	20.28	19.87	20.17	13.47
2.944	25.82	20.37	20.11	19.56	14.13
2.999	26.2	20.1	20.16	19.62	13.93
3.055	25.83	20.19	19.69	20.01	14.28
3.111	25.68	20.41	20.22	19.88	13.8
3.166	25.94	20.38	19.85	19.7	14.13
3.222	25.99	20.26	20.21	19.74	13.81
3.277	25.86	20.46	19.86	19.75	14.07
3.333	25.69	20.57	19.74	20.02	13.98
3.388	25.84	20.34	20.04	19.88	13.9
3.444	26.17	20.35	20.06	20.1	13.32
3.499	25.51	20.31	20.12	19.9	14.15
3.555	26.27	20.07	20.1	19.77	13.79
3.61	25.91	19.91	19.83	20	14.35
3.666	25.9	20.24	19.85	19.91	14.09
3.721	25.96	20.48	19.98	19.75	13.84
3.777	26.11	19.83	19.6	20	14.46
3.833	26.25	20.02	20.03	20.09	13.61
3.888	25.89	20.26	19.33	19.77	14.75
3.944	25.79	20.27	19.5	20.33	14.11
3.999	25.98	20.3	19.96	19.79	13.98
4.055	25.8	20.34	19.92	20.04	13.89
4.11	26.24	19.85	19.91	20.32	13.68
4.166	26.02	20.3	20.16	19.71	13.81
4.221	25.66	20.31	20.13	19.73	14.16
4.277	26.06	20.49	19.88	19.84	13.74
4.332	25.65	20.22	20.27	20.07	13.79
4.388	25.57	20.71	19.92	19.79	14
4.444	25.88	20.4	20.03	19.69	13.99
4.499	25.65	19.95	20.43	19.83	14.14
4.555	25.97	20.71	20	19.6	13.72
4.61	25.57	20.79	19.71	19.92	14.02
4.666	25.75	20.21	20.17	19.85	14.02
4.721	25.67	20.16	20.17	20.05	13.95
4.777	25.61	20.12	20.01	19.93	14.33
4.832	26.02	20.24	20.1	19.75	13.89
4.888	26.33	20.74	19.77	19.81	13.34
4.943	26	20.29	19.85	20.09	13.77
4.999	26.07	20.09	19.9	20.54	13.4
5.055	26.05	20.16	20.06	19.71	14.02
5.11	26.25	19.91	19.79	20.01	14.04
5.166	25.65	20.48	20.21	19.59	14.06
5.221	25.84	20.39	20.12	19.45	14.19
5.277	25.72	20.3	19.77	19.96	14.26
5.332	25.77	20.24	20.12	19.68	14.19
5.388	25.98	20.45	19.83	20.04	13.7
5.443	26.19	20.35	19.9	20.09	13.47
5.499	25.63	20.92	19.38	19.89	14.18

## Sheet: FS2
distance	Cr	Mn	Fe	Co	Ni
µm	at.%	at.%	at.%	at.%	at.%
0	42.98	16.43	17.33	16.4	6.85
0.03716	42.81	16.32	17	17	6.86
0.07433	43.41	16.46	16.97	16.61	6.56
0.1115	43	16.38	16.96	17.14	6.51
0.1487	42.88	16.33	17.39	16.76	6.65
0.1858	42.74	16.41	17.49	16.87	6.5
0.223	43.04	16.48	17.45	16.68	6.36
0.2601	42.83	16.54	16.78	16.68	7.18
0.2973	42.22	16.89	17.09	16.8	7.01
0.3345	42.65	16.66	17.04	16.73	6.93
0.3716	42.39	17	17.48	16.29	6.84
0.4088	42.59	16.69	17.31	17.02	6.39
0.446	42.29	16.67	17.02	16.7	7.32
0.4831	41.94	16.78	16.87	17.07	7.35
0.5203	40.89	16.93	17.27	17.06	7.85
0.5575	40.42	17.14	17.23	17.27	7.95
0.5946	38.95	17.83	17.23	17.63	8.36
0.6318	36.69	17.82	17.49	18.01	9.98
0.669	34.11	18.68	18.24	18.07	10.9
0.7061	31.49	19.61	18.58	18.42	11.9
0.7433	29.49	19.85	18.68	19.09	12.89
0.7804	28.44	19.81	18.91	19.54	13.3
0.8176	27.56	19.84	19.52	19.61	13.46
0.8548	26.61	20.22	19.48	20.1	13.58
0.8919	26.29	20.39	19.8	19.73	13.79
0.9291	25.81	20.4	20.33	20.07	13.38
0.9663	25.6	20.67	20.12	19.88	13.72
1.003	25.45	20.66	19.98	20.05	13.87
1.041	25.3	20.22	20.59	19.87	14.02
1.078	25.33	20.37	20.21	19.8	14.29
1.115	25.53	20.2	20.27	20.31	13.69
1.152	25.09	20.45	20.23	20.05	14.19
1.189	25.16	20.79	20.2	19.94	13.91
1.226	25.27	20.41	20.23	20.28	13.81
1.264	25.38	20.45	19.8	20.21	14.16
1.301	25.37	20.53	19.96	20.06	14.09
1.338	25.66	20.35	20.09	20.03	13.87
1.375	25.45	20.56	19.63	20.1	14.25
1.412	25.77	20.36	19.84	20.21	13.82
1.449	25.75	20.42	20.04	19.91	13.88
1.486	25.63	20.52	20.13	19.82	13.9
1.524	26.12	20.71	19.98	19.69	13.5
1.561	25.74	20.74	19.94	19.82	13.77
1.598	25.87	20.54	19.91	19.83	13.86
1.635	25.91	20.5	19.68	20.27	13.63
1.672	26.05	20.38	20.14	19.55	13.88
1.71	26.24	20.29	19.74	19.71	14.02
1.747	25.82	19.97	20.22	19.97	14.02
1.784	26.17	20.29	20.27	19.34	13.94
1.821	25.97	20.41	19.99	19.8	13.82
1.858	26.24	20.36	19.62	19.52	14.26
1.895	25.91	20.53	19.85	19.85	13.86
1.933	25.9	20.04	20.41	19.89	13.76
1.97	26.1	20.2	19.71	20.06	13.93
2.007	25.86	20.23	19.75	20.11	14.05
2.044	25.91	20.41	19.83	20.04	13.82
2.081	25.72	20.45	19.64	20.05	14.15
2.118	26.38	20.22	19.9	19.53	13.97
2.156	26	20.04	19.99	20.12	13.85
2.193	26.13	20.15	20.07	19.78	13.87
2.23	26.19	20.4	20.01	19.82	13.58
2.267	26.35	20.31	19.83	20.19	13.32
2.304	25.94	20.19	19.67	20.24	13.95
2.341	26.05	20.7	19.91	19.61	13.74
2.378	25.47	20.46	19.69	20.1	14.28
2.416	26.15	20.12	19.99	19.78	13.97
2.453	25.99	20.5	19.66	19.86	13.99
2.49	26.03	20.02	19.97	19.86	14.13
2.527	25.69	20.14	19.8	20.09	14.28
2.564	25.71	20.43	19.84	20.03	13.99
2.602	26.1	20.07	20.21	20	13.62
2.639	25.9	20.12	20.41	19.95	13.62
2.676	25.89	20.56	20.1	19.61	13.83
2.713	26.2	20.5	20.34	19.66	13.3
2.75	25.95	20.29	19.59	20.06	14.11
2.787	25.47	20.56	19.93	19.95	14.09
2.824	26.04	20.54	19.77	19.81	13.84
2.862	25.9	20.12	19.67	20.2	14.11
2.899	25.89	20.55	19.86	20.07	13.62
2.936	26.06	20.59	19.81	19.81	13.72
2.973	25.95	20.44	19.8	19.72	14.09
3.01	25.99	20.31	19.67	20.2	13.83
3.047	25.78	20.38	20.14	19.81	13.88
3.085	25.8	20.36	19.91	19.88	14.05
3.122	26.17	20.11	19.81	19.62	14.29
3.159	26.23	20.28	20.15	19.87	13.47
3.196	26.21	20.13	20.04	19.91	13.71
3.233	25.78	20.66	20.05	19.62	13.9
3.27	26.08	20.46	20.07	19.58	13.81
3.308	25.86	20.44	20.1	19.73	13.87
3.345	25.77	20.54	19.86	20.22	13.61
3.382	26.16	20.08	19.85	19.88	14.03
3.419	26	20.41	19.55	20.08	13.95
3.456	26.04	20.87	19.35	19.82	13.92
3.493	26.03	20.08	19.74	20.33	13.82
3.531	25.93	20.5	19.69	20.02	13.86
3.568	26.3	20.17	19.55	20.16	13.82
3.605	26.5	20.4	19.67	19.66	13.77
3.642	25.93	20.5	20.27	19.63	13.68
3.679	25.82	20.34	19.97	19.91	13.95

## Sheet: FS3
distance	Cr	Mn	Fe	Co	Ni
µm	at.%	at.%	at.%	at.%	at.%
0	25.81	20.24	19.92	20.25	13.78
0.03302	26	20.74	19.69	19.3	14.27
0.06605	25.76	20.48	19.61	19.89	14.25
0.09907	25.98	20.04	20.1	19.86	14.03
0.1321	25.79	20.32	20.36	19.52	14
0.1651	25.62	20.69	19.7	20.05	13.93
0.1981	25.94	20.54	19.92	19.99	13.6
0.2312	26.11	19.96	19.51	20.37	14.05
0.2642	26.02	20.02	19.69	19.99	14.28
0.2972	25.65	20.42	19.97	19.83	14.13
0.3302	25.87	20.66	19.94	19.67	13.86
0.3633	26.15	20.34	20.07	19.63	13.8
0.3963	26.02	20.31	20.47	19.82	13.38
0.4293	25.98	20.66	19.81	19.95	13.61
0.4623	25.7	20.33	20.2	19.92	13.86
0.4954	25.93	19.74	20.05	19.88	14.4
0.5284	25.8	20.31	20.45	19.53	13.91
0.5614	25.8	20.44	19.93	19.83	14.01
0.5944	26.38	19.94	19.51	20.27	13.91
0.6274	25.85	20.45	19.91	19.94	13.86
0.6605	25.62	20.43	20.03	20.31	13.61
0.6935	25.96	20.36	20.04	19.68	13.96
0.7265	25.75	20.53	20.19	20.01	13.52
0.7595	25.93	20.55	20.16	19.81	13.56
0.7926	25.84	20.84	19.84	20.05	13.42
0.8256	26.05	20.46	20.12	19.9	13.48
0.8586	25.26	20.66	20.56	20.01	13.51
0.8916	25.6	20.75	20.12	19.55	13.98
0.9247	25.46	20.71	20.31	19.69	13.83
0.9577	25.72	20.22	20.38	20.16	13.52
0.9907	25.43	20.76	20.25	19.84	13.72
1.024	25.13	20.33	20.27	20.1	14.17
1.057	25.61	20.25	19.89	20.27	13.98
1.09	25.93	20.58	20.23	19.95	13.3
1.123	24.95	20.49	20.18	20.22	14.16
1.156	25.92	19.92	20.31	19.97	13.87
1.189	25.04	20.76	20.02	20.03	14.15
1.222	25.4	20.46	20.15	20.01	13.99
1.255	25.09	20.03	20.21	20.46	14.21
1.288	25.38	20.57	20	20.36	13.68
1.321	25.44	20.7	20.07	19.89	13.89
1.354	25.24	20.68	20.19	19.92	13.97
1.387	25.3	20.04	20.09	20.49	14.07
1.42	24.85	20.66	20.34	20.17	13.98
1.453	25.85	20.79	19.82	20.11	13.43
1.486	25.49	20.24	20.12	20.19	13.96
1.519	25.31	20.36	20.01	20.06	14.25
1.552	25.34	20.74	19.6	20.42	13.91
1.585	24.99	20.85	19.84	20.06	14.26
1.618	24.94	20.41	20.05	20.12	14.47
1.651	24.62	20.7	20.25	20.36	14.08
1.684	24.9	20.55	19.63	20	14.91
1.717	24.54	21.15	20.42	19.46	14.44
1.75	24.42	20.16	20.47	20.87	14.08
1.783	24.49	20.75	20.38	20.43	13.96
1.816	24.76	20.38	20.07	20.63	14.15
1.849	24.85	20.28	19.69	20.48	14.7
1.882	24.45	21.03	19.88	19.94	14.7
1.915	24.42	20.91	19.81	20.37	14.5
1.948	24.56	20.61	19.62	20.31	14.9
1.981	24.12	20.61	20.3	20.09	14.87
2.014	24.13	20.52	19.39	20.48	15.48
2.047	23.92	20.79	20	20.51	14.78
2.08	23.82	20.69	19.93	20.56	15.01
2.114	24.02	20.68	19.93	20.17	15.21
2.147	23.64	20.78	20.16	20.22	15.2
2.18	23.86	20.83	20	20.44	14.87
2.213	23.87	21.1	20.24	20.05	14.73
2.246	23.15	20.85	20.19	20.57	15.24
2.279	23.92	21.33	19.8	19.47	15.48
2.312	23.32	21.02	19.82	19.81	16.04
2.345	23.2	20.94	19.99	20.26	15.62
2.378	23.36	20.44	20.44	20.22	15.55
2.411	23.24	21.28	19.77	19.68	16.04
2.444	22.99	21.16	19.63	20.42	15.8
2.477	23.18	20.77	19.94	19.97	16.14
2.51	22.89	21.23	19.98	20.24	15.66
2.543	23.7	20.63	19.68	19.88	16.12
2.576	23.6	21.06	19.68	19.66	16
2.609	23.67	20.92	19.83	19.92	15.67
2.642	24.25	20.82	19.3	20.03	15.59
2.675	24.58	21.12	19.44	19.89	14.97
2.708	24.48	21.05	19.89	19.67	14.91
2.741	25.04	20.37	19.48	19.91	15.21
2.774	25.05	20.69	19.14	19.65	15.47
2.807	26.3	20.47	19.26	19.5	14.47
2.84	26.86	20.8	19.37	19.41	13.56
2.873	28.18	20.11	18.86	19.25	13.61
2.906	30.16	19.69	18.53	18.69	12.94
2.939	34.4	19.06	18.39	17.64	10.51
2.972	37.51	17.63	18.08	17.79	8.98
3.005	38.6	17.7	17.78	17.7	8.22
3.038	39.94	17.17	17.81	17.01	8.08
3.071	39.82	17.09	17.96	17.18	7.95
3.104	40.67	17.28	17.61	17.12	7.32
3.137	41.48	16.77	17.34	17.22	7.19
3.17	41.57	16.88	17.12	16.86	7.58
3.203	41.62	16.97	17.26	17.1	7.06
3.236	42.17	16.61	17.61	16.78	6.83
3.269	42.44	16.44	17.1	16.84	7.18

## Sheet: FS4
distance	Cr	Mn	Fe	Co	Ni
µm	at.%	at.%	at.%	at.%	at.%
0	25.81	20.23	20.16	20.27	13.53
0.03592	25.63	20.71	19.65	19.87	14.14
0.07184	26.16	20.18	19.83	20.05	13.77
0.1078	25.94	20.18	20.76	19.61	13.5
0.1437	25.99	20.63	19.97	19.91	13.5
0.1796	25.65	20.07	20	20.41	13.87
0.2155	26.13	20.06	19.7	19.97	14.14
0.2515	26.13	20.64	19.95	19.97	13.31
0.2874	25.54	20.81	20.04	19.66	13.95
0.3233	26.05	20.19	20.29	19.91	13.56
0.3592	25.84	20.2	20.61	19.89	13.46
0.3951	25.8	20.48	20.28	19.78	13.66
0.4311	25.76	20.59	19.76	19.73	14.15
0.467	26.59	20.18	20	19.87	13.36
0.5029	25.65	20.32	20.03	19.8	14.2
0.5388	26.01	20.33	19.72	19.81	14.12
0.5747	26.09	20.29	19.82	19.92	13.88
0.6107	25.94	20.22	19.75	20.01	14.08
0.6466	26.09	20.3	20.09	19.88	13.65
0.6825	26.29	20.6	19.75	19.58	13.78
0.7184	25.83	20.6	19.91	19.88	13.79
0.7544	26.14	20.1	19.74	20.04	13.98
0.7903	26.03	20.35	20.16	19.88	13.58
0.8262	25.83	20.12	20.11	19.8	14.13
0.8621	25.73	20.1	20.08	20.13	13.96
0.8981	25.71	19.95	20.2	20.05	14.08
0.934	25.87	20.4	20.15	19.94	13.64
0.9699	26.17	20.25	20	20	13.59
1.006	25.62	20.52	20.07	20.01	13.79
1.042	26.18	20.32	20.24	20	13.26
1.078	26.23	20.71	19.94	19.77	13.34
1.114	25.77	20.09	20.01	20.08	14.05
1.15	26.03	20.76	19.79	19.24	14.18
1.185	26.15	20.13	20.37	19.84	13.52
1.221	25.55	20.43	19.86	20.38	13.78
1.257	25.88	20.1	20.24	20.11	13.67
1.293	26.25	20.39	19.76	20.02	13.57
1.329	25.92	20.46	19.82	19.49	14.3
1.365	25.95	20.46	20.01	19.81	13.78
1.401	25.75	20.12	19.64	19.99	14.49
1.437	25.85	20.44	19.77	20.29	13.66
1.473	25.66	20.38	20.08	19.78	14.1
1.509	25.81	20.51	19.72	20.28	13.69
1.545	25.83	20.28	20.09	19.78	14.02
1.581	25.73	20.8	20.05	19.16	14.26
1.617	25.58	20.27	20.26	20.22	13.67
1.652	25.62	20.47	20.19	19.93	13.78
1.688	25.72	20.02	20.34	20.34	13.58
1.724	25.63	20.55	19.87	19.79	14.15
1.76	25.9	20.49	19.97	20.07	13.57
1.796	26.06	20.11	20.17	20.02	13.63
1.832	25.49	20.9	20.24	19.96	13.41
1.868	25.91	20.43	19.95	19.87	13.84
1.904	25.63	20.68	20.34	19.56	13.78
1.94	25.82	20.44	19.76	19.68	14.31
1.976	25.45	20.33	20.06	20.42	13.74
2.012	25.54	20.35	20.29	20.35	13.46
2.048	25.4	20.4	20.35	20.15	13.69
2.083	25.53	20.62	19.97	19.63	14.24
2.119	25.43	20.48	20.29	19.89	13.91
2.155	25.09	20.35	20.11	20.12	14.32
2.191	25.07	20.66	20.58	19.79	13.9
2.227	25.53	20.01	20.23	20.02	14.21
2.263	25.19	20.66	20.27	20.21	13.68
2.299	25.51	20.41	20.69	19.91	13.49
2.335	25.63	20.32	20.15	19.96	13.94
2.371	25.49	20.18	20.08	20.06	14.19
2.407	24.94	20.49	20.67	20.26	13.64
2.443	25.05	20.3	20.21	20.14	14.3
2.479	25.19	21.22	19.45	20.22	13.92
2.515	24.9	20.63	19.91	20.62	13.95
2.551	24.73	20.57	19.94	20.56	14.2
2.586	24.78	20.51	20.1	20.16	14.46
2.622	24.22	20.45	20.34	20.37	14.62
2.658	24.31	20.81	19.66	20.49	14.73
2.694	24.36	20.88	20.32	20.13	14.31
2.73	24.43	20.64	20.7	19.91	14.32
2.766	24.68	20.99	19.97	20.02	14.34
2.802	24.3	20.95	20.34	19.99	14.42
2.838	24.06	20.63	20.41	20.35	14.55
2.874	24.59	20.6	20.04	20.22	14.56
2.91	24.34	20.75	19.96	20.1	14.86
2.946	24.57	20.5	19.95	20.3	14.67
2.982	24.37	21.02	19.86	19.35	15.41
3.017	25	20.47	20.16	19.69	14.68
3.053	25.78	20.37	19.46	19.47	14.92
3.089	27.87	20.17	18.91	19.65	13.4
3.125	30.96	19.49	18.65	18.96	11.95
3.161	33.15	19.23	18.48	18.58	10.56
3.197	34.65	18.33	18.39	18.61	10.02
3.233	36.4	18.45	18.11	18.06	8.99
3.269	37.15	18.07	18.55	17.78	8.45
3.305	38.82	17.77	17.58	17.55	8.26
3.341	39.51	17.56	17.78	16.93	8.21
3.377	39.65	17.23	18.07	17.26	7.79
3.413	40.76	17.32	17.59	17.21	7.12
3.449	41.3	17.15	17.56	16.77	7.22
3.484	41.76	17.06	17.33	16.83	7.01
3.52	41.42	16.78	17.72	17.13	6.94
3.556	41.89	16.98	17.25	16.86	7.03
--	--	--	--	--	--
--	--	--	--	--	--
--	--	--	--	--	--
--	--	--	--	--	--
--	--	--	--	--	--
--	--	--	--	--	--
--	--	--	--	--	--
--	--	--	--	--	--
--	--	--	--	--	--
--	--	--	--	--	--
--	--	--	--	--	--
--	--	--	--	--	--
--	--	--	--	--	--
--	--	--	--	--	--
--	--	--	--	--	--
--	--	--	--	--	--
--	--	--	--	--	--
--	--	--	--	--	--
--	--	--	--	--	--
--	--	--	--	--	--
--	--	--	--	--	--
--	--	--	--	--	--
--	--	--	--	--	--
--	--	--	--	--	--
--	--	--	--	--	--
--	--	--	--	--	--
--	--	--	--	--	--
--	--	--	--	--	--
--	--	--	--	--	--
--	--	--	--	--	--
--	--	--	--	--	--
--	--	--	--	--	--
--	--	--	--	--	--
--	--	--	--	--	--
--	--	--	--	--	--
--	--	--	--	--	--
--	--	--	--	--	--
--	--	--	--	--	--
--	--	--	--	--	--
--	--	--	--	--	--
--	--	--	--	--	--
--	--	--	--	--	--
--	--	--	--	--	--
--	--	--	--	--	--
--	--	--	--	--	--
--	--	--	--	--	--
--	--	--	--	--	--
--	--	--	--	--	--
--	--	--	--	--	--
--	--	--	--	--	--

## Sheet: FS5
distance	Cr	Mn	Fe	Co	Ni
µm	at.%	at.%	at.%	at.%	at.%
0	42.3	16.57	17.4	17.05	6.68
0.08782	41.15	16.91	17.56	17.08	7.3
0.1756	39.4	17.37	17.78	17.58	7.87
0.2635	36.92	17.86	18.07	17.92	9.23
0.3513	31.02	19.17	19.06	18.74	12.02
0.4391	25.44	21.13	19.19	19.58	14.66
0.5269	23.94	21.04	19.71	19.87	15.44
0.6147	23.46	21.08	20.11	20.1	15.24
0.7025	23	21.19	19.87	20.26	15.68
0.7904	22.96	21.3	19.91	20.15	15.69
0.8782	23.31	21.23	19.93	20	15.53
0.966	23.15	21.38	20.08	20.07	15.33
1.054	22.96	20.99	20.36	20.25	15.43
1.142	22.97	20.99	20.41	20.3	15.33
1.229	22.96	21.02	20	20.58	15.44
1.317	23.17	21.1	20.54	20.15	15.04
1.405	23.34	21.12	20.51	20.25	14.78
1.493	23.35	20.91	20.04	20.44	15.25
1.581	23.18	21.05	20.45	20.4	14.92
1.669	23.32	21.14	20.29	20.61	14.64
1.756	23.38	20.93	20.4	20.4	14.89
1.844	23.81	20.84	20.19	20.49	14.67
1.932	23.56	21.07	20.53	20.37	14.47
2.02	23.55	20.81	20.51	20.07	15.05
2.108	23.65	20.8	20.41	20.19	14.95
2.195	24.15	20.78	20.46	20.27	14.34
2.283	23.8	20.73	19.97	20.86	14.64
2.371	23.89	20.8	20.37	20.41	14.53
2.459	23.75	20.89	20.25	20.53	14.58
2.547	24.01	20.79	20.6	20.11	14.49
2.635	23.8	20.92	20.58	20.29	14.4
2.722	23.75	20.88	20.57	20.45	14.36
2.81	24.08	20.82	20.35	20.51	14.25
2.898	23.98	20.64	20.56	20.43	14.39
2.986	24.03	20.61	20.43	20.16	14.78
3.074	24.05	20.59	20.3	20.71	14.35
3.161	24.42	20.77	20.75	20.15	13.91
3.249	24.02	20.81	20.41	20.28	14.47
3.337	24.24	20.49	20.72	20.27	14.27
3.425	24.28	20.78	20.41	20.39	14.14
3.513	24.21	20.51	20.57	20.57	14.13
3.6	24.39	20.75	20.67	20.01	14.19
3.688	24.38	20.57	20.99	19.99	14.07
3.776	24.44	20.43	20.27	20.46	14.4
3.864	24.79	20.41	20.61	20.27	13.93
3.952	24.42	20.67	20.45	20.33	14.12
4.04	24.64	20.76	20.53	19.96	14.1
4.127	24.7	20.64	20.22	20.3	14.14
4.215	24.46	21.13	20.55	20.12	13.75
4.303	24.72	20.66	20.53	20.38	13.71
--	--	--	--	--	--
--	--	--	--	--	--
--	--	--	--	--	--
--	--	--	--	--	--
--	--	--	--	--	--
--	--	--	--	--	--
--	--	--	--	--	--
--	--	--	--	--	--
--	--	--	--	--	--
--	--	--	--	--	--
--	--	--	--	--	--
--	--	--	--	--	--
--	--	--	--	--	--
--	--	--	--	--	--
--	--	--	--	--	--
--	--	--	--	--	--
--	--	--	--	--	--
--	--	--	--	--	--
--	--	--	--	--	--
--	--	--	--	--	--
--	--	--	--	--	--
--	--	--	--	--	--
--	--	--	--	--	--
--	--	--	--	--	--
--	--	--	--	--	--
--	--	--	--	--	--
--	--	--	--	--	--
--	--	--	--	--	--
--	--	--	--	--	--
--	--	--	--	--	--
--	--	--	--	--	--
--	--	--	--	--	--
--	--	--	--	--	--
--	--	--	--	--	--
--	--	--	--	--	--
--	--	--	--	--	--
--	--	--	--	--	--
--	--	--	--	--	--
--	--	--	--	--	--
--	--	--	--	--	--
--	--	--	--	--	--
--	--	--	--	--	--
--	--	--	--	--	--
--	--	--	--	--	--
--	--	--	--	--	--
--	--	--	--	--	--
--	--	--	--	--	--
--	--	--	--	--	--
--	--	--	--	--	--
--	--	--	--	--	--
