# Supplementary material for: Data related to the growth of σ-phase precipitates in CrMnFeCoNi high-entropy alloys: Temporal evolutions of precipitate dimensions and concentration profiles at interfaces
Source: Data Brief. 2020 Oct 21;33:106449. doi: 10.1016/j.dib.2020.106449 (PMC7607391; doi:10.1016/j.dib.2020.106449)
Supplement: Supplementary file 1 [file mmc1.zip › Upload_Data_in_Brief/EDX_line_scan_FCC-sigma/0900C_0010h_FCC-sigma.xlsx]

## Sheet: FS1
distance	Cr	Mn	Fe	Co	Ni
µm	at.%	at.%	at.%	at.%	at.%
0	42.66	16.59	17.02	17.05	6.68
0.03534	42.69	16.58	17.28	16.74	6.7
0.07068	42.76	16.66	17.04	16.65	6.9
0.106	42.12	16.67	17.06	16.92	7.23
0.1414	42.77	16.49	17.17	16.86	6.71
0.1767	42.84	16.58	17.12	16.84	6.62
0.212	43	16.49	17.34	16.39	6.78
0.2474	42.85	16.67	16.86	17	6.63
0.2827	42.68	16.71	17.03	17.02	6.57
0.318	42.63	16.68	17.16	17.09	6.45
0.3534	42.44	16.48	17.2	17.4	6.48
0.3887	42.31	16.24	17.69	16.75	7.01
0.424	42.61	16.76	17.01	16.98	6.64
0.4594	42.53	16.76	17.28	16.75	6.68
0.4947	42.56	16.53	17.33	16.87	6.71
0.5301	42.14	16.64	17.48	16.92	6.82
0.5654	41.76	17.34	17.06	16.92	6.92
0.6007	42	16.98	17.46	16.62	6.94
0.6361	41.77	17.1	17.09	17.15	6.9
0.6714	41.41	16.54	17.53	17.31	7.2
0.7067	40.75	16.99	17.52	17.24	7.5
0.7421	39.97	17.15	17.53	17.13	8.22
0.7774	39.4	17.47	17.68	17.2	8.25
0.8128	37.28	17.95	17.75	17.93	9.09
0.8481	32.67	19.19	18.74	17.86	11.55
0.8834	30.34	19.66	18.41	18.77	12.82
0.9188	28.74	20.15	18.62	18.94	13.56
0.9541	27.32	20.33	19.25	19.04	14.06
0.9895	26.38	20.24	19.41	19.42	14.55
1.025	25.44	20.66	19.33	19.42	15.15
1.06	24.66	21.19	19.51	19.55	15.1
1.095	23.87	20.92	19.85	19.78	15.59
1.131	23.55	21.15	19.67	19.86	15.78
1.166	23.46	21.6	19.48	20.05	15.41
1.202	23.43	21.19	20.06	20.21	15.11
1.237	23.11	21.46	20.07	20	15.35
1.272	23.22	21.71	19.91	19.88	15.28
1.308	22.93	21.52	20.06	20.2	15.3
1.343	22.78	21.47	20.28	19.87	15.61
1.378	23.26	21.24	19.87	20.36	15.27
1.414	23.06	21.04	20.19	20.02	15.69
1.449	22.48	21.52	20.38	20.51	15.12
1.484	22.84	21.24	20.39	20.61	14.92
1.52	22.86	20.94	20.29	20.45	15.46
1.555	22.95	21.28	20.25	20.64	14.87
1.59	23.02	21.76	20.2	19.79	15.24
1.625	22.75	21.46	20.4	20.12	15.26
1.661	23.15	21.33	19.96	20.6	14.97
1.696	23.11	20.86	20.42	20.34	15.27
1.732	22.97	21.08	20.42	20.52	15
1.767	22.8	21.14	20.48	20.12	15.46
1.802	23.12	21.4	20.46	20.38	14.63
1.837	22.95	21.35	20.27	20.83	14.6
1.873	22.83	20.97	20.16	20.56	15.47
1.908	22.89	21.19	20.24	20.58	15.1
1.944	23.45	21.23	20.09	20.22	15.01
1.979	23.3	21.49	20.15	20.26	14.8
2.014	23.26	20.81	20.25	20.59	15.08
2.05	23.17	21.09	20.62	20.54	14.58
2.085	22.82	21.11	20.76	20.35	14.95
2.12	23.42	20.93	20.35	20.51	14.78
2.156	23.38	21.15	20.3	20.45	14.71
2.191	23.14	21.04	20.64	20.95	14.23
2.226	23.24	21.23	20.35	20.28	14.9
2.262	23.43	20.96	20.7	20.35	14.56
2.297	23.4	21.33	20.45	20.16	14.67
2.332	23.7	21.25	20.94	19.83	14.28
2.368	23.59	21.22	20.82	20.01	14.35
2.403	23.49	21.19	20.15	20.65	14.52
2.438	23.45	20.66	20.76	20.82	14.32
2.474	23.43	20.91	20.58	20.51	14.58
2.509	23.58	20.91	20.62	20.44	14.44
2.544	23.49	21.03	20.86	20.11	14.52
2.58	23.42	20.98	20.66	20.5	14.44
2.615	24.04	20.41	20.96	20.09	14.5
2.65	23.87	20.8	20.27	20.84	14.22
2.686	23.7	21	20.8	20.17	14.34
2.721	23.55	20.93	20.68	20.7	14.15
2.756	23.88	21	20.47	20.37	14.29
2.792	23.78	21.17	20.51	20.17	14.37
2.827	23.69	20.74	20.38	20.71	14.48
2.862	23.91	20.85	20.53	20.96	13.74
2.898	23.76	20.68	20.67	20.52	14.36
2.933	23.86	20.75	20.82	20.54	14.03
2.968	23.78	20.79	20.58	20.63	14.22
3.004	23.8	20.97	20.37	20.57	14.29
3.039	23.77	20.94	20.51	20.55	14.24
3.074	23.71	21.03	20.66	20.13	14.47
3.11	23.77	20.84	20.71	20.44	14.24
3.145	24.01	20.71	20.32	20.65	14.31
3.18	24.11	20.45	20.77	20.42	14.26
3.216	23.86	20.6	21.23	20.19	14.12
3.251	24.12	20.94	20.61	20.39	13.95
3.286	23.61	20.43	20.86	20.42	14.69
3.322	24	21.24	20.54	20.03	14.18
3.357	24.1	20.8	20.92	20.16	14.02
3.392	23.72	20.93	20.79	20.04	14.52
3.428	23.51	20.83	21.19	20.72	13.75
3.463	23.89	20.76	20.47	20.55	14.34
3.498	23.86	21.1	20.35	20.35	14.33

## Sheet: FS2
distance	Cr	Mn	Fe	Co	Ni
µm	at.%	at.%	at.%	at.%	at.%
0	24.8	20.33	20.32	20.51	14.04
0.02788	24.6	20.76	20.01	20.37	14.26
0.05575	24.08	21	20.42	20.5	14
0.08363	24.4	20.49	20.43	20.46	14.21
0.1115	24.45	20.34	20.47	20.27	14.47
0.1394	24.23	20.96	20.16	19.95	14.71
0.1673	24.6	20.69	20.51	20.27	13.93
0.1951	24.56	20.75	20.6	20.42	13.66
0.223	24.73	20.8	20.21	19.93	14.33
0.2509	24.03	20.91	20.48	20.32	14.26
0.2788	24.75	20.86	20.27	20.07	14.06
0.3066	24.49	21.12	20.07	20.22	14.11
0.3345	24.64	20.44	20.27	20.55	14.1
0.3624	24.46	21.02	20.07	20.04	14.41
0.3903	24.67	20.62	20.58	19.92	14.21
0.4181	24.6	20.72	20.42	20.39	13.88
0.446	23.99	20.72	20.29	20.51	14.49
0.4739	24.5	20.61	20.66	20.19	14.03
0.5018	24.28	20.91	20.61	20.12	14.08
0.5296	24.49	20.62	20.72	20.2	13.97
0.5575	24.35	20.85	20.29	20.39	14.12
0.5854	24.61	20.54	20.26	20.12	14.48
0.6133	24.37	20.45	20.58	20.68	13.92
0.6411	24.25	20.67	20.65	20.38	14.05
0.669	24.3	21.09	20.39	19.98	14.24
0.6969	24.26	20.85	20.35	20.03	14.5
0.7248	24.77	20.63	20.15	19.91	14.54
0.7526	24.23	20.66	20.52	20.25	14.35
0.7805	24.5	20.67	20.66	19.95	14.22
0.8084	24.21	20.7	20.37	19.85	14.87
0.8363	24.35	20.73	20.33	20.53	14.05
0.8641	24.08	20.84	20	20.42	14.66
0.892	24.39	20.96	20.4	19.95	14.3
0.9199	24.16	20.9	19.86	20.41	14.66
0.9478	24.39	20.66	20.47	20.22	14.27
0.9756	24.12	20.67	20.68	20.33	14.19
1.004	24.28	20.59	20.32	20.33	14.48
1.031	24.12	21.05	19.94	20.12	14.76
1.059	24.12	20.8	20.67	20.12	14.3
1.087	24.18	20.85	20.69	19.97	14.31
1.115	23.75	20.95	20.54	20.21	14.55
1.143	23.67	20.82	20.58	20.36	14.56
1.171	24.16	20.5	20.62	20.16	14.57
1.199	24.19	20.81	20.11	20.3	14.59
1.226	23.66	20.8	20.17	20.63	14.73
1.254	24.19	20.73	20.4	20.22	14.46
1.282	23.9	20.47	20.13	20.79	14.71
1.31	24.09	20.95	20.62	20.3	14.04
1.338	23.91	21.12	20.41	20.08	14.47
1.366	23.77	20.98	20.22	20.44	14.6
1.394	24.09	20.86	20.2	20.33	14.51
1.422	23.65	20.64	20.63	20.67	14.41
1.45	23.8	20.97	20.18	20.57	14.48
1.477	23.63	20.72	20.25	20.43	14.97
1.505	23.86	20.79	20.37	20.41	14.58
1.533	23.6	20.32	20.28	20.79	15
1.561	23.65	20.78	20.26	20.13	15.18
1.589	23.58	21.01	20.46	20.18	14.77
1.617	23.31	20.95	20.26	20.83	14.65
1.645	23.71	20.69	20.24	20.26	15.09
1.673	23.59	21.12	20.19	20.4	14.7
1.7	23.55	21.06	20.25	20.63	14.52
1.728	23.76	20.9	19.96	20.33	15.05
1.756	23.36	21.13	19.98	20.34	15.19
1.784	23.21	21.17	20.24	20.43	14.96
1.812	23.31	20.92	20.14	20.17	15.46
1.84	23.56	20.8	19.95	20.51	15.17
1.868	23.59	20.76	20.24	20.69	14.73
1.896	23.84	21.16	19.89	20.35	14.76
1.923	23.34	21.13	20.07	20.19	15.27
1.951	23.67	20.9	20.26	20.51	14.66
1.979	23.39	20.62	20.03	20.55	15.41
2.007	23.41	20.74	20.25	20.71	14.89
2.035	23.42	21.21	19.88	20.49	15.01
2.063	23.22	20.97	20.06	20.52	15.23
2.091	23.72	21.05	19.9	20	15.33
2.119	23.52	21.18	19.79	19.99	15.53
2.146	23.46	21.22	20.31	19.8	15.2
2.174	23.44	21.02	19.87	20.1	15.56
2.202	23.69	21.17	20.09	19.88	15.16
2.23	23.92	21.03	19.9	19.93	15.21
2.258	23.94	20.99	19.69	20.54	14.83
2.286	24.47	21.11	19.69	19.83	14.9
2.314	24.29	20.58	20.21	19.83	15.1
2.341	25.12	20.87	19.1	19.94	14.98
2.369	25.47	20.66	19.35	19.94	14.58
2.397	25.9	20.52	19.6	19.25	14.72
2.425	26.33	20.5	19.22	19.44	14.52
2.453	27.51	20.05	19.06	19.56	13.82
2.481	28.58	20.01	18.9	19.21	13.3
2.509	30.17	19.49	19.05	18.9	12.39
2.537	31.96	19.21	18.37	18.31	12.14
2.564	34.47	18.45	18.44	17.98	10.66
2.592	36.41	18.1	18.23	17.71	9.55
2.62	37.92	17.77	18.08	17.41	8.83
2.648	38.63	17.64	17.95	17.41	8.38
2.676	39.91	17.1	17.49	17.17	8.34
2.704	40.29	17.28	17.49	17.21	7.72
2.732	40.97	16.83	17.44	17.06	7.7
2.76	41.71	16.83	17.25	17.04	7.16

## Sheet: FS3
distance	Cr	Mn	Fe	Co	Ni
µm	at.%	at.%	at.%	at.%	at.%
0	42.6	16.25	17.34	16.8	7.01
0.05491	42.35	16.18	17.42	17.14	6.91
0.1098	42.39	16.25	17.56	17.22	6.58
0.1647	42.1	16.68	17.47	16.72	7.03
0.2196	42.21	16.77	17.17	16.75	7.09
0.2745	41.73	17	17.23	16.95	7.09
0.3295	40.62	16.81	17.55	17.13	7.9
0.3844	40.72	17.12	17.61	17.23	7.32
0.4393	38.97	17.06	17.85	17.79	8.33
0.4942	37.23	18.13	17.89	17.64	9.11
0.5491	33.59	18.74	18.4	18.69	10.58
0.604	29.06	19.71	18.9	18.66	13.67
0.6589	26.21	20.97	18.86	19.59	14.36
0.7138	24.56	20.8	19.29	19.41	15.94
0.7687	23.79	21.31	19.93	19.52	15.45
0.8236	23.3	21.51	19.9	19.66	15.64
0.8785	23	20.81	19.75	20.64	15.81
0.9334	22.86	21.16	19.75	20.53	15.7
0.9883	23.17	20.95	20.15	20.36	15.37
1.043	22.46	21.32	20.11	20.71	15.39
1.098	22.86	21.38	20.08	20.33	15.35
1.153	23.09	20.6	20.24	20.46	15.6
1.208	23.06	20.87	20.28	20.25	15.54
1.263	23.29	20.51	20.68	20.7	14.81
1.318	23.29	21.36	20.44	20.14	14.77
1.373	23.52	20.58	20.37	20.75	14.78
1.428	23.41	20.81	20.24	20.63	14.91
1.482	23.25	20.89	20.43	20.5	14.93
1.537	23.77	21.06	20.36	20.73	14.08
1.592	23.66	21.03	20.5	20.36	14.45
1.647	23.59	20.4	20.03	20.55	15.43
1.702	23.5	20.74	20.52	20.8	14.44
1.757	23.55	20.8	20.83	20.47	14.35
1.812	24.14	20.63	20.26	20.57	14.4
1.867	23.98	20.91	20.64	20.09	14.38
1.922	23.77	21.16	20.79	20.47	13.81
1.977	23.92	20.76	20.17	20.8	14.35
2.032	24.14	21.09	20.45	20.46	13.86
2.087	24.35	20.72	20.16	20.34	14.42
2.141	24.38	20.5	21.36	20.15	13.61
2.196	24.42	20.9	20.35	19.97	14.37
2.251	24.52	20.67	19.97	20.66	14.18
2.306	24.56	20.99	20.41	20.08	13.95
2.361	24.64	20.3	20.53	20.18	14.34
2.416	24.47	21.04	20.72	20.09	13.68
2.471	24.5	20.64	20.5	20.66	13.71
2.526	24.73	20.59	20.32	20.46	13.9
2.581	24.26	20.51	20.83	20.36	14.03
2.636	24.38	21.02	20.37	20.17	14.06
2.691	24.65	20.86	20.7	20.31	13.48
2.745	24.56	20.61	20.78	20.32	13.74
2.8	25.18	20.65	20.74	20.25	13.18
2.855	24.21	20.6	20.67	20.41	14.11
2.91	25.06	20.74	20.5	19.77	13.93
2.965	24.5	20.7	20.47	20.39	13.94
3.02	24.55	20.68	20.9	19.95	13.93
3.075	24.62	20.54	20.63	20.29	13.92
3.13	24.97	20.85	20.43	20.17	13.57
3.185	24.66	20.76	20.8	19.94	13.84
3.24	24.75	21.01	20.08	20.04	14.12
3.295	24.49	20.51	20.34	20.51	14.15
3.349	24.8	20.66	20.76	19.59	14.19
3.404	24.53	20.73	20.54	19.73	14.48
3.459	25.07	20.53	20.22	20.57	13.61
3.514	24.71	20.66	20.31	20.06	14.26
3.569	24.51	20.9	20.26	20.32	14.01
3.624	24.93	20.58	20.69	19.69	14.11
3.679	25.09	20.18	20.83	19.98	13.91
3.734	25.02	20.77	20.26	20.06	13.89
3.789	24.92	20.92	20.45	19.65	14.06
3.844	25.09	20.42	20.63	20.33	13.53
3.898	25.33	20.67	20.76	19.89	13.34
3.953	25.12	21.26	20.23	19.29	14.11
4.008	25.12	20.44	20.15	20.42	13.86
4.063	25.21	20.89	20.29	19.98	13.63
4.118	24.96	20.9	20.08	20.18	13.88
4.173	25.23	20.41	20.51	20.11	13.74
4.228	24.76	21.18	20.09	19.85	14.12
4.283	25.18	20.26	20.27	20.07	14.23
4.338	24.91	20.61	20.13	20.49	13.85
4.393	25.11	20.76	20.36	19.65	14.12
4.447	25.11	20.49	20.09	20.7	13.61
4.503	25.37	20.32	20.18	20.18	13.96
4.557	24.78	20.81	20.22	20.29	13.9
4.612	25.21	20.65	20.62	20.19	13.34
4.667	25	20.64	19.83	20.14	14.39
4.722	25.08	20.6	20.56	20.11	13.65
4.777	25.39	20.67	20.56	20.13	13.25
4.832	25.1	20.61	20.4	20.28	13.63
4.887	25.03	20.11	20.38	20.41	14.06
4.942	25.04	20.62	20.29	20.07	13.97
4.997	24.99	20.74	20.19	20.29	13.79
5.051	25.66	20.09	20.43	20.16	13.66
5.106	24.95	20.92	20.31	19.6	14.22
5.161	24.74	20.95	20.17	20.22	13.91
5.216	24.77	20.54	20.28	20.34	14.08
5.271	25.1	20.3	20.24	20.21	14.15
5.326	24.88	20.37	20.91	19.82	14.03
5.381	25.51	20.31	20.04	20.12	14.03
5.436	24.83	20.35	20.72	20.27	13.82

## Sheet: FS4
distance	Cr	Mn	Fe	Co	Ni
µm	at.%	at.%	at.%	at.%	at.%
0	42.39	16.58	17.11	17.05	6.87
0.05434	41.98	16.91	17.19	16.97	6.95
0.1087	41.09	16.81	18.13	16.97	7
0.163	40.62	17.15	17.54	17.13	7.56
0.2174	39.15	17.52	17.79	17.35	8.18
0.2717	38.13	17.4	18.06	17.71	8.69
0.3261	35.5	18.85	18.27	18.06	9.32
0.3804	32.29	19.4	18.77	18.69	10.85
0.4347	27.05	20.8	19.2	19.09	13.86
0.4891	25.2	20.84	19.56	19.44	14.95
0.5434	24.2	21.21	19.54	19.73	15.32
0.5978	23.81	20.92	19.52	20.07	15.68
0.6521	23.69	21.3	19.88	19.71	15.43
0.7064	23.41	21.04	20.03	20.12	15.39
0.7608	23.12	21.24	20.35	19.88	15.41
0.8151	23.56	21.34	20.21	19.75	15.14
0.8695	23.35	21.08	20.01	20.45	15.1
0.9238	23.04	21.21	20.11	20.71	14.94
0.9781	23.32	21.41	19.9	20.76	14.61
1.033	23.34	20.9	20.54	20.47	14.75
1.087	23.5	20.86	20.47	20.12	15.06
1.141	23.39	21.03	20.51	20.08	15
1.196	23.47	20.97	20.33	20.75	14.49
1.25	23.46	20.89	20.06	20.61	14.98
1.304	23.49	20.88	20.49	20.38	14.77
1.359	23.89	20.9	20.53	20.33	14.34
1.413	24.14	21.03	20.71	20.07	14.06
1.467	23.8	20.99	20.63	20.6	13.98
1.522	24.15	20.8	20.33	20.51	14.21
1.576	24.04	20.99	20.33	20.22	14.43
1.63	24.46	20.79	20.37	20.62	13.77
1.685	24.24	20.74	20.2	20.43	14.38
1.739	24.23	20.82	20.53	20.24	14.16
1.793	24.17	21.37	20.71	20.27	13.48
1.848	24.51	20.71	20.04	20.13	14.61
1.902	24.46	20.45	20.36	20.58	14.14
1.956	24.66	20.51	20.58	19.99	14.27
2.011	24.3	20.68	20.21	20.58	14.23
2.065	24.57	20.76	20.49	19.89	14.29
2.119	24.71	20.54	20.63	20.18	13.94
2.174	25.14	20.69	20.28	19.88	14.01
2.228	25.03	20.36	20.28	20.17	14.17
2.282	24.72	20.48	20.29	20.51	14
2.337	24.97	20.85	20.37	20.18	13.62
2.391	24.89	20.59	20.62	19.82	14.08
2.445	24.78	20.68	20.2	20.07	14.28
2.5	24.88	20.83	20.59	19.9	13.81
2.554	24.95	20.71	20.61	20.06	13.67
2.608	25.24	20.78	20.25	20.16	13.57
2.663	25.16	20.67	20.75	19.66	13.76
2.717	25	20.84	20.53	19.73	13.9
2.771	24.83	20.53	20.43	19.86	14.35
2.826	25.02	20.58	20.17	20.11	14.12
2.88	25.46	20.48	20.54	19.79	13.74
2.934	24.92	20.93	20.36	20.04	13.75
2.989	24.9	20.52	20.33	20	14.26
3.043	25.96	20.03	20.35	19.99	13.68
3.097	25.19	20.52	20.2	19.71	14.39
3.152	25.07	20.83	20.61	19.48	14.02
3.206	25.25	20.37	19.9	20.43	14.05
3.261	25.44	20.37	20.23	20.32	13.64
3.315	25.67	20.16	20.14	20.26	13.76
3.369	25.72	21.07	20.05	19.85	13.31
3.424	25.35	20.59	20.03	19.91	14.11
3.478	25.27	20.48	20.58	19.7	13.97
3.532	25.32	20.54	20.07	19.95	14.12
3.587	25.39	20.84	20.48	19.58	13.71
3.641	25.59	20.46	19.87	20.05	14.04
3.695	25.55	20.55	19.81	20	14.1
3.749	25.34	20.89	20.38	19.75	13.63
3.804	25.18	20.64	20.28	20.29	13.62
3.858	25.69	20.4	20.12	20.16	13.63
3.913	25.48	20.73	20.17	19.81	13.81
3.967	25.69	20.6	20.03	19.93	13.74
4.021	25.56	21.03	20.03	19.76	13.63
4.076	25.33	20.53	20.21	19.79	14.14
4.13	26.02	20.3	20.03	20	13.65
4.184	25.59	20.45	19.73	19.99	14.24
4.239	25.76	20.5	20.16	19.87	13.71
4.293	25.33	20.33	19.93	20.23	14.18
4.347	25.65	20.58	20	19.94	13.83
4.402	25.23	20.7	20.13	20.16	13.78
4.456	25.9	20.5	20.06	19.76	13.79
4.51	25.77	19.89	20.28	19.85	14.21
4.565	25.84	20.64	20.03	19.52	13.96
4.619	26.07	20.32	20.17	19.52	13.92
4.673	25.93	20.21	20.4	19.61	13.84
4.728	25.66	20.97	19.97	20	13.39
4.782	25.63	20.79	19.66	20.06	13.86
4.836	26.13	20.67	19.54	19.8	13.86
4.891	25.73	20.41	19.75	19.64	14.48
4.945	25.86	20.66	19.73	19.84	13.91
4.999	25.93	20.36	20.12	20.25	13.34
5.054	25.7	20.72	19.75	19.75	14.08
5.108	25.87	20.21	20.1	19.89	13.92
5.162	25.97	20.37	20.23	19.79	13.64
5.217	25.6	20.62	20.02	19.76	14
5.271	26.07	20.02	20.17	19.97	13.76
5.325	26.17	20.62	19.75	19.89	13.56
5.38	25.67	20.28	20.12	20.07	13.87

## Sheet: FS5
distance	Cr	Mn	Fe	Co	Ni
µm	at.%	at.%	at.%	at.%	at.%
0	42.79	16.32	17.41	16.69	6.8
0.06158	43.01	16.32	17.27	16.64	6.76
0.1232	43.13	16.38	17.11	16.68	6.69
0.1847	43.02	16.4	16.99	16.99	6.6
0.2463	42.82	16.52	17.44	16.43	6.79
0.3079	42.17	16.7	17.15	17.08	6.9
0.3695	41.76	16.84	17.46	16.96	6.98
0.431	41.27	16.86	17.73	16.99	7.14
0.4926	39.92	16.92	17.81	17.4	7.95
0.5542	38.64	17.71	17.68	17.74	8.23
0.6158	37.2	17.99	17.76	17.77	9.27
0.6774	34.42	18.76	18.3	18.35	10.18
0.7389	31.3	19.62	18.55	18.85	11.68
0.8005	25.87	20.56	19.3	19.42	14.85
0.8621	24.32	20.9	19.89	19.57	15.33
0.9237	23.82	21.24	19.79	19.93	15.22
0.9852	23.51	20.94	20.28	19.96	15.3
1.047	23.25	21.3	19.91	19.96	15.58
1.108	23	21.12	19.97	20.27	15.63
1.17	22.97	21.24	19.86	20.28	15.65
1.232	23.12	20.9	19.74	20.44	15.8
1.293	23.03	21.11	20.13	20.16	15.57
1.355	23.32	20.94	20.64	20.12	14.98
1.416	22.98	21.03	20.56	20.35	15.08
1.478	23.33	20.88	20.34	20.28	15.16
1.539	23.14	20.52	20.58	20.65	15.11
1.601	23.27	20.8	20.4	20.02	15.51
1.663	23.56	20.85	19.9	20.5	15.19
1.724	23.28	20.69	20.04	20.76	15.23
1.786	23.54	20.85	20.17	20.62	14.82
1.847	23.61	20.93	20.29	20.38	14.79
1.909	23.43	20.97	20.37	20.34	14.89
1.97	23.65	20.95	20.45	20.8	14.15
2.032	23.62	20.66	20.49	20.57	14.65
2.094	23.67	20.91	20.16	20.4	14.86
2.155	23.75	20.78	20.43	20.27	14.76
2.217	24	20.63	20.29	20.52	14.56
2.278	23.95	20.7	20.27	20.61	14.47
2.34	23.89	20.84	20.49	20.48	14.29
2.402	23.85	20.8	20.1	20.64	14.62
2.463	23.93	20.51	20.47	20.76	14.33
2.525	23.98	21.01	20.33	20.54	14.15
2.586	24.43	20.35	20.44	20.58	14.2
2.648	24.02	20.74	21.08	20.17	13.98
2.709	24.61	20.49	20.53	20.41	13.96
2.771	24.33	20.42	20.14	20.82	14.28
2.833	24.55	20.58	20.29	20.45	14.13
2.894	24.34	20.67	20.6	20.66	13.73
2.956	24.49	20.65	20.49	20.21	14.17
3.017	24.57	20.94	20.86	19.8	13.81
3.079	24.49	20.52	20.49	20.3	14.2
3.14	24.67	20.82	20.3	20.18	14.03
3.202	24.32	20.35	20.64	20.42	14.26
3.264	24.67	20.88	20.5	19.82	14.13
3.325	24.96	20.54	20.61	20.1	13.79
3.387	24.71	20.93	20.2	19.86	14.29
3.448	24.45	20.58	20.05	20.65	14.26
3.51	24.83	20.35	20.36	20.33	14.13
3.571	25.18	20.58	20.54	19.84	13.86
3.633	25.2	20.39	20.68	19.81	13.92
3.695	24.74	20.15	20.36	20.44	14.31
3.756	24.96	20.58	20.32	20.25	13.89
3.818	25.06	20.79	20.56	19.77	13.83
3.879	24.91	21.15	20.32	20.13	13.49
3.941	25.26	20.54	20.75	19.65	13.8
4.003	25.36	20.41	20.38	19.97	13.88
4.064	25.44	20.22	20.31	20.02	14
4.126	24.79	20.67	20.13	20.01	14.39
4.187	24.8	20.95	20.23	20.07	13.96
4.249	25.21	20.29	20.45	20.14	13.91
4.31	25.22	20.31	20.48	19.74	14.25
4.372	25.14	20.39	20.38	20.28	13.82
4.434	25.41	20.61	20.01	20.13	13.84
4.495	25.3	20.69	20.17	20.28	13.56
4.557	25.26	20.11	20.27	20.35	14
4.618	25.32	20.41	20.54	19.98	13.74
4.68	25.59	20	20.51	19.86	14.03
4.742	25.52	20.22	20.47	19.93	13.85
4.803	25.27	20.61	20.32	20.2	13.59
4.865	25.32	20.32	20.42	20.04	13.9
4.926	25.18	20.49	20.52	20.03	13.77
4.988	25.12	20.46	20.37	19.95	14.1
5.049	25.64	20.45	20.06	20.01	13.85
5.111	25.54	20.71	19.61	20.16	13.98
5.173	25.51	20.41	20.23	20.25	13.6
5.234	25.24	20.77	20.17	19.88	13.93
5.296	25.37	20.29	20.38	20.39	13.58
5.357	25.64	20.72	20.26	19.69	13.68
5.419	25.62	20.31	20.12	20.34	13.62
5.48	25.38	20.7	20.21	19.84	13.87
5.542	25.63	20.47	20.18	19.81	13.9
5.604	25.21	20.39	20.11	19.86	14.43
5.665	25.62	20.58	19.96	19.92	13.92
5.727	25.5	20.46	20.27	19.76	14.02
5.788	25.57	20.21	20.09	19.98	14.16
5.85	25.22	20.7	20.37	20.25	13.47
5.911	25.41	20.54	20.06	20.24	13.75
5.973	25.57	20.39	20.27	19.78	13.99
6.035	25.38	20.87	19.77	19.86	14.12
6.096	25.37	20.32	20.08	20.17	14.05

## Sheet: FS6
distance	Cr	Mn	Fe	Co	Ni
µm	at.%	at.%	at.%	at.%	at.%
0	24.18	20.58	20.5	20.11	14.62
0.06076	24.19	20.97	20.29	20.17	14.38
0.1215	24.49	20.66	20.15	20.35	14.35
0.1823	24.36	20.4	20.13	20.8	14.32
0.243	24.36	20.66	20.01	20.44	14.52
0.3038	24.52	20.52	20.42	20.11	14.44
0.3645	24.49	20.67	19.78	20.21	14.85
0.4253	24.52	20.86	19.54	20.52	14.57
0.4861	24.33	20.66	20.28	20.53	14.2
0.5468	24.86	20.81	19.84	20.35	14.14
0.6076	24.88	20.63	20.24	20.22	14.02
0.6683	24.61	20.66	20.01	20.4	14.32
0.7291	24.82	20.46	20.14	20.4	14.19
0.7899	24.62	20.72	20.13	19.86	14.66
0.8506	24.22	21.03	20.37	20.17	14.22
0.9114	24.67	20.88	20.15	20.13	14.18
0.9721	24.82	20.59	20.3	20.02	14.26
1.033	25.1	20.36	20.12	20.43	13.99
1.094	24.72	20.53	20.01	20.66	14.08
1.154	25.14	20.15	19.95	20.53	14.23
1.215	25.09	20.63	20.18	19.99	14.12
1.276	24.82	20.29	20.22	20.57	14.1
1.337	24.76	20.66	20.06	20.12	14.4
1.397	25.06	20.18	20.16	20.59	14.01
1.458	24.74	20.37	20.38	20.38	14.14
1.519	24.59	20.73	19.98	20.45	14.24
1.58	24.79	20.88	20.13	20.3	13.9
1.641	24.71	20.62	20.29	20.36	14.02
1.701	24.89	20.77	19.99	20.05	14.29
1.762	25.19	20.64	20.11	20.31	13.74
1.823	25.3	21.1	20.19	19.75	13.66
1.884	24.69	20.96	19.88	20.04	14.42
1.944	25	20.81	19.99	20.13	14.08
2.005	25.14	20.64	20.49	19.77	13.96
2.066	25.14	20.5	20.13	20.45	13.78
2.127	24.97	20.47	20.61	20.15	13.81
2.187	24.66	20.77	20.32	19.95	14.3
2.248	24.86	20.41	20.39	20.03	14.31
2.309	24.77	20.74	20.54	19.83	14.12
2.37	24.86	20.74	20.25	20.06	14.09
2.43	24.98	20.73	20.24	19.88	14.17
2.491	24.85	20.35	20.19	20.25	14.37
2.552	24.75	20.58	20.04	20.13	14.49
2.613	25.01	20.42	20.44	20.34	13.79
2.673	24.84	20.76	20.24	19.99	14.16
2.734	24.75	20.56	20.64	20	14.05
2.795	24.61	20.6	20.22	20.17	14.4
2.856	24.84	20.52	20.61	19.83	14.19
2.916	24.73	20.6	20.3	20.15	14.22
2.977	24.74	20.39	20.14	20.23	14.5
3.038	24.7	20.87	20.57	19.7	14.16
3.099	24.67	20.54	20.71	20.31	13.78
3.159	24.66	20.57	20.05	20.66	14.06
3.22	24.55	20.41	20.56	20.43	14.05
3.281	24.42	20.15	20.3	20.73	14.4
3.342	24.76	20.72	20.68	20.21	13.64
3.402	24.32	20.38	20.22	20.56	14.52
3.463	24.48	20.7	20.36	20.34	14.11
3.524	24.8	20.62	20.41	20.15	14.02
3.585	24.31	20.69	20.49	19.99	14.52
3.646	24.64	20.68	20.24	19.92	14.52
3.706	24.52	20.65	20.39	20.37	14.08
3.767	24.3	20.6	20.11	20.6	14.38
3.828	24.47	20.73	20.78	20.11	13.92
3.889	23.9	20.53	20.62	20.46	14.49
3.949	24.26	20.27	20.41	20.84	14.22
4.01	24.11	20.81	20.45	20.21	14.42
4.071	23.71	20.82	20.53	20.38	14.56
4.132	23.93	20.63	20.18	20.43	14.83
4.192	24.09	20.8	20.49	20.32	14.3
4.253	23.83	20.56	20.3	20.45	14.87
4.314	23.7	20.95	20.15	20.67	14.55
4.375	24.03	20.97	20.03	20.26	14.71
4.435	23.53	20.62	20.42	20.72	14.7
4.496	23.78	21.05	20.08	20.3	14.8
4.557	23.74	20.79	19.97	20.23	15.27
4.618	23.79	20.68	20.43	20.47	14.63
4.678	23.32	21.33	19.96	20.12	15.27
4.739	23.11	20.63	20.26	20.4	15.6
4.8	23.33	21.16	20.04	20.56	14.92
4.861	23.05	20.86	20.2	20.68	15.21
4.921	22.6	21.03	20.08	20.52	15.78
4.982	22.97	21.27	20.17	20.36	15.23
5.043	22.8	20.99	19.98	20.59	15.64
5.104	23.02	21.14	20.12	20.2	15.53
5.165	22.66	21.18	20.3	20.03	15.84
5.225	22.64	20.98	19.69	20.47	16.22
5.286	23.42	21.09	19.44	20.24	15.82
5.347	23.56	21.36	19.51	19.87	15.69
5.407	24.43	21.22	19.22	19.99	15.13
5.468	25.22	20.82	19.42	19.4	15.14
5.529	27.27	20.51	18.76	19.07	14.38
5.59	33.34	18.87	18.57	18.34	10.89
5.651	37.41	18.01	17.96	17.71	8.91
5.711	38.63	17.38	17.9	17.73	8.36
5.772	40.34	17.9	17.72	17.05	6.98
5.833	40.9	17.53	17.02	17.07	7.48
5.894	41.18	16.93	17.89	16.77	7.21
5.954	41.81	16.62	17.56	16.98	7.02
6.015	41.93	16.76	17.43	17.16	6.71
