# Supplementary material for: Data related to the growth of σ-phase precipitates in CrMnFeCoNi high-entropy alloys: Temporal evolutions of precipitate dimensions and concentration profiles at interfaces
Source: Data Brief. 2020 Oct 21;33:106449. doi: 10.1016/j.dib.2020.106449 (PMC7607391; doi:10.1016/j.dib.2020.106449)
Supplement: Supplementary file 1 [file mmc1.zip › Upload_Data_in_Brief/EDX_line_scan_FCC-sigma/1000C_00.1h_FCC-sigma.xlsx]

## Sheet: FS1
distance	Cr	Mn	Fe	Co	Ni
µm	at.%	at.%	at.%	at.%	at.%
0	41.41	16.97	17.34	16.9	7.38
0.2	41.38	17.02	17.3	16.94	7.37
0.4	39.28	17.8	17.84	17.18	7.9
0.6	28.35	20.17	19.38	19.42	12.68
0.8	26.06	20.67	19.85	19.62	13.81
1	25.69	20.82	19.84	19.91	13.73
1.2	25.61	20.39	19.93	19.91	14.16
1.4	25.74	20.66	19.85	19.81	13.94
1.6	26.08	20.29	19.77	19.97	13.89
1.8	26.06	20.65	19.78	19.88	13.64
2	25.95	20.5	19.89	20.02	13.63
2.2	26.01	20.45	19.9	19.79	13.84
2.4	25.77	20.58	19.73	19.69	14.23
2.6	25.68	20.47	19.7	20.37	13.79
2.8	25.99	20.31	20.09	19.75	13.86
3	26.1	20.19	19.91	19.71	14.09
3.2	25.82	20.5	19.83	20.03	13.81
3.4	25.85	20.36	20.05	19.92	13.82
3.6	25.86	20.43	19.97	19.85	13.88
3.8	25.99	20.14	19.88	20.07	13.92
4	25.69	20.17	19.94	20.27	13.93
4.2	25.77	20.5	19.78	20.13	13.82
4.4	26.09	20.47	19.71	19.67	14.07

## Sheet: FS2
distance	Cr	Mn	Fe	Co	Ni
µm	at.%	at.%	at.%	at.%	at.%
0	26.08	20.45	19.9	19.87	13.7
0.2	25.98	20.26	19.96	20.08	13.71
0.4	26.05	20.39	19.85	19.85	13.87
0.6	26.04	20.36	20.11	19.74	13.75
0.8	25.79	20.45	19.65	19.92	14.19
1	25.99	20.51	19.8	19.94	13.76
1.2	25.87	20.24	19.98	19.8	14.11
1.4	25.76	20.28	20.11	19.76	14.09
1.6	25.99	20.48	19.85	19.98	13.7
1.8	25.93	20.45	20.15	19.79	13.68
2	25.71	20.55	20.02	19.74	13.98
2.2	25.63	20.63	20.03	19.98	13.73
2.4	25.39	20.67	20.12	19.85	13.97
2.6	26.54	20.52	19.73	19.65	13.56
2.8	31.73	19.19	18.99	18.57	11.52
3	39.39	17.53	18	17.15	7.93
3.2	38.8	17.79	17.96	17.55	7.9
3.4	37.66	18.27	18.15	17.64	8.28

## Sheet: FS3
distance	Cr	Mn	Fe	Co	Ni
µm	at.%	at.%	at.%	at.%	at.%
0	26.02	20.58	19.84	19.74	13.83
0.2	26.06	20.51	19.79	19.98	13.65
0.4	26.08	20.45	20.03	19.75	13.69
0.6	25.86	20.41	20.03	19.9	13.8
0.8	25.8	20.48	19.86	19.79	14.07
1	26.22	20.21	19.92	19.78	13.86
1.2	25.93	20.26	20.01	19.9	13.9
1.4	25.94	20.38	19.85	19.89	13.94
1.6	25.99	20.53	19.88	19.73	13.87
1.8	25.89	20.27	19.75	19.93	14.16
2	25.99	20.54	19.78	19.74	13.96
2.2	25.8	20.31	20	20.02	13.87
2.4	25.55	20.49	20.03	19.99	13.94
2.6	25.7	20.29	20	20.02	13.98
2.8	25.69	20.67	20.2	19.58	13.86
3	26.93	20.26	19.69	19.7	13.42
3.2	37	18.12	18.46	17.73	8.68
3.4	39.64	17.58	17.62	17.38	7.78
3.6	39.38	17.82	17.51	17.38	7.92

## Sheet: FS4
distance	Cr	Mn	Fe	Co	Ni
µm	at.%	at.%	at.%	at.%	at.%
0	40.57	17.54	17.53	16.94	7.43
0.2	40.61	17.47	17.94	16.63	7.35
0.4	38.38	18.13	17.9	17.09	8.5
0.6	28.01	19.95	19.22	19.4	13.42
0.8	25.72	20.62	19.98	19.71	13.97
1	25.32	20.52	20.02	20.11	14.03
1.2	25.53	20.52	20.18	19.97	13.8
1.4	25.49	20.46	20.13	20.09	13.85
1.6	25.67	20.45	19.75	19.98	14.15
1.8	25.59	20.63	19.88	19.93	13.98
2	25.87	20.36	19.92	19.89	13.96
2.2	25.87	20.34	19.83	19.86	14.1
2.4	25.97	20.58	19.89	19.73	13.83
2.6	25.71	20.43	20.21	20.05	13.6
2.8	25.96	20.56	19.79	19.99	13.71
3	25.85	20.43	19.91	19.85	13.96

## Sheet: FS5
distance	Cr	Mn	Fe	Co	Ni
µm	at.%	at.%	at.%	at.%	at.%
0	39.3	17.76	18.03	17.26	7.65
0.2	34.21	18.83	18.42	18.45	10.1
0.4	26	20.63	19.64	19.88	13.85
0.6	25.45	20.83	19.94	19.9	13.9
0.8	25.15	20.57	20.41	19.87	14
1	25.91	20.41	20.01	19.94	13.74
1.2	25.59	20.69	20.05	19.61	14.05
1.4	25.94	20.43	19.99	20.03	13.62
1.6	26.03	20.33	19.89	19.82	13.94
1.8	25.72	20.37	19.83	20.02	14.06
2	25.88	20.26	19.96	20.23	13.67
2.2	26.08	20.44	19.79	19.94	13.75
2.4	25.98	20.3	19.85	19.7	14.17
2.6	26.09	20.4	19.98	20.02	13.52
2.8	25.92	20.49	20.05	19.62	13.91
3	25.79	20.55	19.82	19.9	13.94
3.2	26.04	20.37	19.97	19.7	13.92
3.4	25.89	20.34	19.99	20.05	13.72
3.6	26.19	20.39	19.9	19.74	13.78
