# Supplementary material for: Data related to the growth of σ-phase precipitates in CrMnFeCoNi high-entropy alloys: Temporal evolutions of precipitate dimensions and concentration profiles at interfaces
Source: Data Brief. 2020 Oct 21;33:106449. doi: 10.1016/j.dib.2020.106449 (PMC7607391; doi:10.1016/j.dib.2020.106449)
Supplement: Supplementary file 1 [file mmc1.zip › Upload_Data_in_Brief/EDX_line_scan_FCC-sigma/1000C_0001h_FCC-sigma.xlsx]

## Sheet: FS1
distance	Cr	Mn	Fe	Co	Ni
µm	at.%	at.%	at.%	at.%	at.%
0	25.8	20.73	20.1	19.89	13.48
0.2	25.87	20.39	20.04	19.92	13.79
0.4	25.72	20.51	19.63	20.15	13.99
0.6	25.75	20.58	19.99	19.86	13.81
0.8	25.71	20.63	20.21	19.52	13.93
1	25.62	20.8	19.73	20.12	13.73
1.2	25.9	20.37	20.04	19.98	13.71
1.4	25.72	20.3	19.67	20.12	14.18
1.6	25.96	20.03	20.21	19.77	14.03
1.8	25.84	20.6	20.04	19.7	13.81
2	25.83	20.53	20.06	19.76	13.81
2.2	26.05	20.57	19.88	19.48	14.02
2.4	25.46	20.45	20.08	19.94	14.06
2.6	26.24	20.29	19.66	19.89	13.92
2.8	25.83	20.1	20	19.94	14.13
3	25.81	20.69	19.8	20.1	13.6
3.2	25.71	20.33	20	20.12	13.84
3.4	25.78	20.08	19.63	20.17	14.35
3.6	25.77	20.21	19.98	20.19	13.85
3.8	25.48	20.6	20.64	20.01	13.28
4	25.83	20.52	20.07	19.69	13.89
4.2	25.65	20.31	20.08	19.93	14.04
4.4	25.6	20.11	20.29	20.09	13.91
4.6	25.51	20.76	20.22	19.59	13.92
4.8	25.56	20.32	20.1	19.71	14.32
5	25.59	20.36	19.9	20.17	13.98
5.2	25.76	20.15	19.8	20.08	14.21
5.4	25.58	20.32	20.17	19.95	13.98
5.6	25.6	20.67	20.18	20.08	13.47
5.8	25.48	20.24	19.91	20.22	14.15
6	25.43	20.28	19.9	20.29	14.1
6.2	25.24	20.75	20.05	19.75	14.21
6.4	25.19	20.24	20.18	19.86	14.53
6.6	25.53	20.49	20.04	19.93	14
6.8	25.4	20.26	20.03	20.08	14.23
7	25.49	20.56	20.12	19.75	14.08
7.2	25.45	20.56	20.07	20.08	13.84
7.4	25.16	20.7	19.91	20.06	14.18
7.6	25.18	20.83	19.76	19.89	14.34
7.8	25.72	20.52	20	19.74	14.02
8	25.21	20.57	19.96	20.2	14.05
8.2	25.1	20.84	20.11	19.89	14.05
8.4	25.18	20.36	20.25	20.1	14.1
8.6	25.35	20.5	19.88	20.23	14.04
8.8	24.89	20.55	20.01	20.26	14.29
9	24.96	20.61	20.25	19.8	14.39
9.2	24.87	20.75	19.88	20.28	14.21
9.4	25.01	20.34	20.11	20.06	14.48
9.6	24.66	20.59	20.4	19.69	14.66
9.8	24.9	20.85	20.04	19.54	14.67
10	25.38	20.52	19.88	19.97	14.25
10.2	26.56	20.13	19.59	19.8	13.92
10.4	30.58	19.11	19.09	18.74	12.47
10.6	39.51	17.21	17.55	17.28	8.45
10.8	42.31	17.01	17.3	16.68	6.7
11	42.34	16.99	17.49	16.27	6.91
11.2	42.91	16.84	16.95	16.73	6.58

## Sheet: FS2
distance	Cr	Mn	Fe	Co	Ni
µm	at.%	at.%	at.%	at.%	at.%
0	25.76	20.28	20.01	20.14	13.81
0.2	25.59	20.62	20.12	19.81	13.85
0.4	25.73	20.52	20.03	19.78	13.93
0.6	25.86	20.15	20.48	19.96	13.55
0.8	25.9	20.52	19.8	19.92	13.85
1	25.79	20.44	19.92	19.98	13.87
1.2	25.51	20.83	20.03	19.77	13.86
1.4	25.46	20.65	19.93	19.88	14.08
1.6	25.97	20.2	20.09	20.03	13.71
1.8	25.66	20.5	20.08	20.16	13.61
2	26.08	20.36	19.68	19.79	14.09
2.2	25.64	20.4	19.79	20.13	14.03
2.4	25.75	20.38	20.13	19.77	13.96
2.6	25.96	20.41	19.49	19.82	14.32
2.8	25.46	20.24	20.1	19.92	14.28
3	25.55	20.64	20.23	19.73	13.86
3.2	25.77	20.65	19.95	19.56	14.08
3.4	25.91	20.6	19.79	19.96	13.75
3.6	25.94	20.52	20.15	19.85	13.55
3.8	25.51	20.39	19.95	20.24	13.91
4	25.74	20	19.73	20.48	14.05
4.2	25.89	20.47	19.98	19.98	13.68
4.4	25.99	20.33	20.14	20.01	13.52
4.6	25.62	20.5	19.99	20.1	13.78
4.8	25.56	20.56	20.01	19.96	13.91
5	25.77	20.15	20	20.23	13.84
5.2	25.66	20.23	20.16	20.21	13.75
5.4	25.64	20.34	20.26	19.9	13.87
5.6	26.17	20.31	20.14	19.81	13.58
5.8	25.58	20.5	20.03	19.87	14.01
6	25.76	20.05	20.02	20.19	13.99
6.2	25.91	20.25	19.85	20.06	13.92
6.4	25.9	20.73	19.67	19.58	14.13
6.6	25.73	20.32	20.27	19.95	13.73
6.8	25.81	20.77	19.88	19.55	13.99
7	25.91	20.68	19.86	19.63	13.91
7.2	25.74	20.49	20.34	19.88	13.55
7.4	25.78	20.5	20.11	19.81	13.8
7.6	25.84	20.56	19.9	19.68	14.02
7.8	25.48	20.42	20	20.23	13.87
8	25.26	20.53	20.44	20.3	13.48
8.2	25.47	20.4	20.53	20.05	13.56
8.4	25.88	20.41	20.02	19.9	13.78
8.6	25.38	20.67	20.17	19.97	13.81
8.8	25.19	20.91	20	19.88	14.02
9	25.25	20.78	19.84	20.11	14.02
9.2	25.3	20.44	20.02	20.08	14.16
9.4	25.06	20.79	20.17	20.09	13.89
9.6	25.15	20.28	20.13	20.3	14.14
9.8	25.07	20.55	20.01	20.1	14.27
10	24.98	20.81	19.64	20.07	14.49
10.2	24.75	20.7	19.68	20.38	14.48
10.4	26.41	20.31	19.61	19.5	14.18
10.6	35.91	18.43	18.39	17.76	9.51
10.8	40.92	16.7	17.71	17.28	7.39
11	42.73	16.6	17.46	16.21	7

## Sheet: FS3
distance	Cr	Mn	Fe	Co	Ni
µm	at.%	at.%	at.%	at.%	at.%
0	42.32	16.68	17.03	17.07	6.9
0.2	42.3	16.82	17.28	16.67	6.93
0.4	42.18	16.7	17.75	16.56	6.8
0.6	39.64	17.14	17.83	17.55	7.85
0.8	28.81	20.33	19.24	18.74	12.88
1	25.53	20.74	19.82	19.81	14.1
1.2	24.44	20.72	19.9	19.84	15.1
1.4	24.48	20.62	19.97	19.84	15.08
1.6	24.8	20.76	20.06	19.8	14.58
1.8	24.68	20.86	20.05	19.93	14.48
2	24.97	20.48	19.74	20.25	14.56
2.2	25.47	20.64	19.95	19.7	14.24
2.4	24.93	20.54	20.19	19.8	14.54
2.6	24.94	20.5	20.57	20.03	13.97
2.8	25.26	20.37	20.21	19.91	14.25
3	25.4	20.38	20.16	20.48	13.58
3.2	25.56	20.2	20.22	20.13	13.89
3.4	25.46	20.29	20.29	20.27	13.69
3.6	25.43	20.33	20.14	19.99	14.11
3.8	25.64	20.21	20.05	20.27	13.83
4	25.85	20.64	20.1	19.77	13.63
4.2	25.75	20.63	19.71	19.87	14.05
4.4	25.68	20.08	20.71	19.78	13.75
4.6	25.97	20.16	20.08	19.98	13.82
4.8	25.59	20.53	20.1	20.07	13.72
5	25.63	20.4	19.8	20.13	14.03
5.2	26.05	20.31	19.67	19.94	14.03
5.4	25.68	20.6	20.24	19.8	13.68
5.6	25.98	20.35	20.31	19.47	13.89
5.8	25.7	20.54	19.96	19.93	13.87
6	25.74	20.24	20.01	20.31	13.7
6.2	25.94	20.24	20.03	19.81	13.99
6.4	25.79	20.34	19.99	19.84	14.04
6.6	26.15	20.28	19.51	20.33	13.73
6.8	26.12	20.2	20.09	19.91	13.68
7	26.53	20.14	20.22	19.38	13.74
7.2	25.99	20.55	20.22	19.77	13.46
7.4	26.19	20.5	20.08	20.01	13.22
7.6	26.08	20.16	20.06	20.05	13.64
7.8	25.75	20.43	20.42	19.53	13.87
8	25.59	20.59	19.85	20.1	13.86

## Sheet: FS4
distance	Cr	Mn	Fe	Co	Ni
µm	at.%	at.%	at.%	at.%	at.%
0	25.1	20.69	20.11	19.87	14.24
0.2	25.3	20.6	20.22	19.65	14.24
0.4	25.51	20.13	20.26	20.15	13.94
0.6	25.61	20.49	20.14	20.13	13.64
0.8	25.42	20.36	19.75	20.14	14.33
1	25.41	20.3	20.12	20.33	13.84
1.2	25.76	20.21	20.28	20.03	13.71
1.4	25.41	20.4	20.01	19.94	14.24
1.6	25.28	20.19	20.17	20.3	14.07
1.8	25.75	20.45	20.1	20.02	13.68
2	25.49	20.45	19.79	19.92	14.35
2.2	25.99	20.41	19.82	20.34	13.44
2.4	25.4	20.46	20.06	20.21	13.88
2.6	25.73	20.37	19.84	20.13	13.92
2.8	25.84	20.27	20	19.88	14.01
3	25.26	20.45	20.2	20.26	13.82
3.2	25.65	20.25	20.44	20.05	13.61
3.4	25.59	20.27	19.84	20.09	14.21
3.6	25.68	20.16	20.08	20.31	13.77
3.8	25.66	20.37	20.14	19.9	13.93
4	25.58	20.58	20.03	19.57	14.24
4.2	25.75	20.18	20.03	20.1	13.94
4.4	25.48	20.3	20.12	20.07	14.03
4.6	25.41	20.57	19.69	20.35	13.98
4.8	25.12	20.48	20.19	20.25	13.97
5	25.4	20.59	20.17	19.92	13.91
5.2	25.24	19.92	20.29	20.33	14.22
5.4	25	20.87	20.08	20.02	14.03
5.6	25.44	20.35	20.06	20.12	14.04
5.8	24.93	20.86	20.19	19.91	14.11
6	24.92	20.61	20.41	20.1	13.96
6.2	24.96	20.21	20.24	19.93	14.65
6.4	24.62	20.65	19.96	20.11	14.65
6.6	24.56	20.37	19.94	20.29	14.85
6.8	24.94	20.65	19.69	20.03	14.7
7	26.21	20.36	19.63	19.93	13.87
7.2	32.98	18.98	18.58	18.29	11.17
7.4	40.83	17.09	17.51	16.88	7.69
7.6	42.14	16.79	17.36	16.69	7.02
7.8	41.86	16.99	17.42	16.86	6.86
8	42.23	17.2	17.02	16.64	6.92

## Sheet: FS5
distance	Cr	Mn	Fe	Co	Ni
µm	at.%	at.%	at.%	at.%	at.%
0	25.8	20.33	19.89	20.08	13.91
0.2	25.81	20.61	20.2	19.83	13.55
0.4	25.95	20.29	19.96	20.02	13.78
0.6	25.72	20.49	20.17	19.84	13.79
0.8	25.96	20.21	20.31	19.67	13.84
1	25.75	20.58	20.1	20	13.57
1.2	25.66	20.4	20.09	20.03	13.83
1.4	25.92	20.23	19.99	19.91	13.96
1.6	25.92	20.51	20.01	19.9	13.66
1.8	25.52	20.51	20.25	19.83	13.88
2	25.52	20.43	20.28	20.02	13.75
2.2	25.8	20.6	20.22	19.59	13.8
2.4	25.69	20.13	20.11	19.98	14.08
2.6	25.53	20.49	20.04	19.97	13.96
2.8	25.55	20.47	20.33	20.03	13.63
3	25.26	20.28	20.15	20.65	13.66
3.2	25.86	20.41	20.31	19.9	13.52
3.4	25.49	20.35	20.45	20.04	13.68
3.6	25.41	20.34	20.06	20	14.18
3.8	25.54	20.63	20.05	20.04	13.75
4	25.54	20.31	20.04	19.98	14.13
4.2	25.25	20.29	20.4	20.23	13.81
4.4	25.06	20.5	20.31	20.04	14.09
4.6	25.27	20.51	20.4	19.79	14.04
4.8	25.36	20.47	20.4	20.08	13.68
5	25.19	20.38	20.07	20.1	14.26
5.2	25.1	20.23	20.14	20.34	14.2
5.4	25.09	20.27	20.26	20.25	14.14
5.6	24.94	20.62	19.97	20.2	14.28
5.8	25.14	20.41	20.25	20.06	14.14
6	25.23	20.42	20.34	20	14.02
6.2	25.05	20.42	20.41	20.07	14.05
6.4	24.75	20.48	19.97	20.48	14.31
6.6	24.7	20.72	20.08	20.19	14.3
6.8	24.83	20.66	20.15	20.1	14.27
7	24.81	20.68	19.91	20.02	14.58
7.2	26.48	20.41	19.81	19.34	13.97
7.4	36.71	18.4	18.26	17.44	9.19
7.6	40.94	17	17.76	16.8	7.51
7.8	42	16.95	17.22	16.65	7.18
8	42.53	16.58	17.38	16.67	6.85
