# Supplementary material for: Data related to the growth of σ-phase precipitates in CrMnFeCoNi high-entropy alloys: Temporal evolutions of precipitate dimensions and concentration profiles at interfaces
Source: Data Brief. 2020 Oct 21;33:106449. doi: 10.1016/j.dib.2020.106449 (PMC7607391; doi:10.1016/j.dib.2020.106449)
Supplement: Supplementary file 1 [file mmc1.zip › Upload_Data_in_Brief/EDX_line_scan_FCC-sigma/1000C_0010h_FCC-sigma.xlsx]

## Sheet: FS1
distance	Cr	Mn	Fe	Co	Ni
µm	at.%	at.%	at.%	at.%	at.%
0	25.25	20.52	19.99	20.03	14.22
0.2	25.01	20.66	20.36	20.1	13.86
0.4	24.94	20.65	20.36	20.05	14
0.6	25.07	20.43	20.15	19.95	14.4
0.8	24.72	20.48	20.44	19.8	14.56
1	25.26	20.36	19.75	20.18	14.46
1.2	24.74	20.55	20.46	20.28	13.97
1.4	25.12	20.6	20.58	19.84	13.86
1.6	25.12	20.43	20.79	19.79	13.87
1.8	24.78	20.18	20	20.36	14.69
2	25.09	20.51	20.11	20.23	14.06
2.2	25.21	20.57	20.19	20	14.03
2.4	25.28	20.34	19.88	20.52	13.99
2.6	25.14	20.53	20.02	20.07	14.23
2.8	24.88	20.55	20.13	20.21	14.22
3	24.54	20.17	20.45	20.78	14.05
3.2	24.96	20.54	20.31	20.08	14.11
3.4	25.03	20.58	20.08	19.88	14.42
3.6	25.23	20.38	20.32	20.05	14.03
3.8	24.97	20.39	20.31	20.41	13.92
4	25.05	20.17	20.37	20.43	13.99
4.2	25.03	20.37	20.24	20.36	14.01
4.4	25.11	20.45	20.59	19.9	13.94
4.6	25.11	20.49	20.18	20.08	14.15
4.8	25.03	20.59	19.99	20.46	13.92
5	24.61	20.68	20.15	20.42	14.15
5.2	25.47	20.59	20.21	19.74	14
5.4	24.98	20.13	20.36	20.11	14.42
5.6	24.9	20.57	20.59	19.92	14.01
5.8	25.22	20.67	19.89	20.17	14.05
6	25.49	20.48	20.18	20.15	13.69
6.2	25.04	20.49	20.39	19.96	14.12
6.4	24.99	20.17	20.48	20.19	14.17
6.6	25.04	20.49	20.13	20.31	14.02
6.8	25.13	20.74	20.33	20.04	13.76
7	25.15	20.36	20.13	19.97	14.39
7.2	25.04	20.74	20.14	20.29	13.8
7.4	25.63	20.61	20.07	19.56	14.12
7.6	24.43	20.68	20.08	20.45	14.35
7.8	24.68	20.52	20.16	20.31	14.32
8	24.85	20.55	20.69	20.08	13.83
8.2	24.84	20.5	20.49	19.96	14.21
8.4	24.56	20.81	19.73	20.49	14.4
8.6	24.95	20.32	20.15	20.5	14.07
8.8	24.8	20.5	20.04	20.44	14.22
9	24.95	20.51	20.06	20.01	14.47
9.2	24.67	20.34	20.32	20.28	14.4
9.4	24.66	20.39	20.41	20.38	14.16
9.6	24.81	20.68	20.03	20.2	14.28
9.8	24.93	20.68	20.14	20.12	14.13
10	24.77	20.73	20.24	20.26	14.01
10.2	24.73	20.68	20.13	19.96	14.5
10.4	25.11	20.84	19.93	20.04	14.08
10.6	24.84	20.5	19.85	20.21	14.6
10.8	24.95	20.72	19.81	19.88	14.64
11	24.92	20.75	19.93	19.87	14.53
11.2	24.72	20.76	20.4	20.07	14.05
11.4	24.59	20.52	20.37	19.87	14.64
11.6	24.5	20.64	19.75	20.1	15.01
11.8	24.77	20.82	20.04	19.97	14.4
12	25.68	20.14	20.01	19.9	14.26
12.2	28.63	19.85	19.08	19.08	13.35
12.4	39.97	17.56	17.86	16.8	7.81
12.6	41.86	16.94	17.25	16.69	7.26
12.8	41.98	16.99	17.44	16.59	7
13	42.03	16.56	17.39	16.88	7.15
13.2	42.33	16.41	17.18	16.82	7.26
13.4	41.8	16.66	17.45	16.99	7.1
13.6	42.42	16.51	17.22	16.65	7.2
13.8	42.2	16.63	17.56	16.83	6.78

## Sheet: FS2
distance	Cr	Mn	Fe	Co	Ni
µm	at.%	at.%	at.%	at.%	at.%
0	42.07	16.87	17.61	16.35	7.09
0.2	42.32	16.86	17.44	16.73	6.66
0.4	41.88	16.72	17.4	16.73	7.28
0.6	41.95	16.6	17.44	16.91	7.09
0.8	41.82	16.97	17.32	16.65	7.24
1	39.94	17.12	17.94	17.25	7.75
1.2	35.06	18.17	18.62	18.16	9.98
1.4	26.59	20.13	19.68	19.47	14.13
1.6	25.06	20.7	20.18	19.79	14.27
1.8	24.91	20.66	20.1	20.16	14.16
2	24.35	20.58	20.21	19.91	14.95
2.2	24.56	20.38	20.2	19.86	14.99
2.4	24.63	20.86	20.37	19.62	14.52
2.6	24.82	20.09	20.29	20.19	14.61
2.8	24.7	20.66	20.21	20.03	14.4
3	25.07	20.33	19.88	20.38	14.34
3.2	24.56	20.9	19.84	20.42	14.28
3.4	24.73	20.44	20.33	20.36	14.14
3.6	24.58	20.56	20.24	20.23	14.4
3.8	24.63	20.41	20.26	20.22	14.48
4	24.51	20.63	20.04	20.13	14.69
4.2	24.89	20.62	20.02	20.05	14.42
4.4	24.66	20.55	20.18	20.5	14.1
4.6	24.45	20.68	20.18	20.08	14.6
4.8	24.53	20.72	20.3	20.11	14.33
5	24.94	20.71	19.98	20.14	14.23
5.2	25.12	20.37	20.05	20.42	14.04
5.4	25.08	20.36	19.94	20.24	14.39
5.6	25.17	20.29	20.03	20.27	14.23
5.8	24.96	20.67	20.15	20.24	13.97
6	24.97	20.7	19.98	20.46	13.89
6.2	24.53	20.69	20.38	20.09	14.32
6.4	25.15	20.47	20.23	19.97	14.18
6.6	24.84	20.31	20.09	20.34	14.42
6.8	24.86	20.55	20.15	20.21	14.22
7	24.99	20.58	20.38	20.07	13.99
7.2	25.24	20.39	20.02	19.97	14.39
7.4	25.08	20.51	19.75	20.19	14.48
7.6	25.46	20.58	20	19.96	13.99
7.8	24.86	20.08	20.25	20.13	14.68
8	24.94	20.45	20.09	20.41	14.12
8.2	25.38	20.25	20.18	20.13	14.06
8.4	25.15	20.61	20.07	20.17	14.01
8.6	25.14	20.45	20.14	20.27	14.01
8.8	25.22	20.51	19.92	20.3	14.05
9	25.08	20.23	20.16	20.52	14.01
9.2	25.19	20.34	20.47	20.22	13.77
9.4	25.43	20.48	19.92	20.28	13.89
9.6	25.53	20.25	19.91	20.11	14.2
9.8	25.38	20.66	19.76	20.19	14.01

## Sheet: FS3
distance	Cr	Mn	Fe	Co	Ni
µm	at.%	at.%	at.%	at.%	at.%
0	41.92	16.98	17.5	16.54	7.06
0.2	41.98	16.81	17.19	16.82	7.2
0.4	41.76	16.97	17.49	16.89	6.89
0.6	41.84	17.1	17.52	16.77	6.77
0.8	40.33	17.54	17.61	16.8	7.71
1	34.07	18.65	18.97	18.13	10.17
1.2	27.59	20.32	19.74	19.07	13.28
1.4	25.31	20.39	20.01	19.92	14.36
1.6	24.89	20.93	19.52	20.25	14.42
1.8	24.73	20.74	20.37	19.99	14.18
2	24.78	20.6	20.26	19.87	14.49
2.2	24.72	20.69	19.97	20.29	14.33
2.4	24.72	20.8	20.16	20.21	14.11
2.6	24.7	21.05	20.19	20.24	13.81
2.8	24.3	20.91	19.95	20.22	14.62
3	24.91	20.64	20	20.17	14.27
3.2	24.76	20.85	20.2	19.93	14.26
3.4	25.02	20.65	20.02	20.08	14.23
3.6	25.08	20.4	20.03	19.89	14.59
3.8	24.85	20.21	19.92	20.33	14.68
4	25.01	20.72	20.17	20.05	14.04
4.2	24.81	20.64	20.09	20.28	14.18
4.4	25.33	20.68	19.8	20.01	14.18
4.6	25.18	20.35	20.23	19.88	14.35
4.8	24.82	20.6	20.36	20.14	14.08
5	25.16	20.57	19.93	20.33	14.02
5.2	25.14	20.72	19.8	20.01	14.33
5.4	25.22	20.53	20.11	19.9	14.24
5.6	24.78	20.54	20.14	20.16	14.37
5.8	25.36	20.72	20.12	19.89	13.91
6	24.99	20.82	20.16	20.19	13.83
6.2	25.2	20.93	20.17	19.74	13.96
6.4	25.02	20.91	19.93	19.94	14.19
6.6	25.21	20.52	20.27	19.75	14.24
6.8	25.24	20.71	19.87	20.1	14.07
7	25.16	20.8	19.72	20.1	14.22
7.2	25.2	20.48	20.15	20.14	14.04
7.4	25.17	20.47	19.67	20.66	14.04
7.6	25.27	20.44	20.36	19.92	14.01
7.8	25.59	20.69	19.98	19.68	14.06
8	25.37	20.35	20.05	20	14.24
8.2	25.43	20.63	20.15	19.57	14.23
8.4	25.47	20.74	19.94	19.88	13.97
8.6	25.62	20.78	20.13	19.79	13.69
8.8	25.13	19.95	20.71	20.45	13.76
9	25.74	20.61	19.62	19.87	14.16
9.2	25.31	20.41	20.28	19.82	14.18
9.4	25.42	20.7	19.91	20.08	13.88
9.6	25.78	20.62	19.9	19.68	14.02
9.8	25.5	20.6	19.91	20.02	13.97
10	25.28	20.52	20.21	19.91	14.08
10.2	25.33	20.79	19.8	20.34	13.74
10.4	25.21	20.68	19.83	19.92	14.36
10.6	25.04	20.74	20.01	19.76	14.46
10.8	25.2	20.73	20.06	19.99	14.03
11	25.03	20.12	20.17	20.32	14.36
11.2	25.37	20.79	19.91	20.23	13.7
11.4	25.42	20.67	20.05	19.96	13.9
11.6	25.5	20.5	19.99	20.01	14
11.8	25.58	20.2	20.08	20.05	14.1
12	25.33	20.46	20.03	20.18	14
12.2	25.21	20.4	20.42	19.91	14.07
12.4	25.4	20.62	19.94	19.9	14.14
12.6	25.63	20.2	20.57	19.7	13.9
12.8	25.14	20.84	19.85	19.97	14.2
13	25.46	20.23	20.19	20.11	14.01
13.2	25.61	20.74	19.65	19.86	14.13
13.4	25.45	20.65	19.69	19.89	14.32
13.6	25.68	20.43	19.84	20.17	13.89
13.8	25.32	20.9	19.9	20.16	13.71
14	25.18	20.5	19.96	19.91	14.44
14.2	25.38	20.36	20.28	19.75	14.24
14.4	25.42	20.53	19.84	20.11	14.1
14.6	25.22	20.57	20.33	19.65	14.23
14.8	25.12	20.55	20.18	20.11	14.03
15	25.48	20.55	19.78	19.91	14.28
15.2	25.37	19.92	20.26	20.09	14.37

## Sheet: FS4
distance	Cr	Mn	Fe	Co	Ni
µm	at.%	at.%	at.%	at.%	at.%
0	41.74	16.85	17.37	16.9	7.13
0.2	42.22	16.36	17.28	17.06	7.09
0.4	40.97	17.23	17.52	17.3	6.96
0.6	35.87	18.26	18.12	18.04	9.7
0.8	28.07	20.05	19.44	19.07	13.36
1	25.2	21	19.88	19.53	14.4
1.2	24.84	21	19.96	19.75	14.45
1.4	24.55	20.45	20.2	20.01	14.8
1.6	24.98	20.46	19.94	19.96	14.66
1.8	24.86	20.62	20.03	20.04	14.45
2	24.77	20.64	19.98	20.47	14.14
2.2	24.65	20.44	20.22	20.25	14.44
2.4	24.67	20.6	19.8	20.47	14.46
2.6	24.79	20.74	19.92	20	14.55
2.8	24.88	20.52	19.83	20.19	14.58
3	25.32	20.58	19.97	20.19	13.95
3.2	24.98	20.32	20.17	20.09	14.45
3.4	25.04	20.5	20.29	20.08	14.09
3.6	24.89	20.66	20.5	19.94	14.01
3.8	25.05	20.39	20.14	20.25	14.17
4	24.91	20.53	20.1	20.09	14.37
4.2	24.67	20.81	20.21	19.79	14.52
4.4	25.24	20.6	20.3	19.8	14.06
4.6	25.12	20.84	19.73	20.09	14.22
4.8	25.09	20.49	19.9	20.41	14.11
5	25.25	20.37	19.82	20.18	14.38
5.2	24.77	20.51	20.39	19.95	14.38
5.4	25.18	20.41	20.15	19.89	14.37
5.6	25.44	19.96	19.79	20.25	14.57
5.8	25.24	20.26	20.79	19.87	13.84
6	25.16	20.29	20.32	20.4	13.83
6.2	25.37	20.6	20.13	19.82	14.08
6.4	24.97	20.46	19.85	20.68	14.04
6.6	25.3	20.3	20.29	19.79	14.32
6.8	25.23	20.31	19.9	20.14	14.42
7	25.29	20.15	20.35	20.21	14
7.2	25.59	20.58	20.07	19.74	14.02
7.4	25.2	20.85	20.27	19.87	13.8
7.6	25.41	20.58	19.87	20.13	14
7.8	25.59	20.37	19.78	19.98	14.28
8	24.81	20.63	20.27	20.44	13.86
8.2	25.08	20.39	20.15	20.57	13.81
8.4	25.26	20.51	20.2	20	14.03
8.6	25.64	20.49	20.16	20	13.71
8.8	25.03	20.53	20.13	20.09	14.22
9	25.54	20.76	19.91	19.82	13.98
9.2	25.07	20.5	19.51	20.27	14.65
9.4	24.98	20.88	20.21	19.92	14.01
9.6	25.24	20.61	20.16	19.78	14.2
9.8	25.21	20.7	19.82	19.97	14.29
10	25.43	20.42	19.91	19.85	14.38
10.2	25.22	20.34	20	20.01	14.44
10.4	25.41	20.43	19.68	20.25	14.23
10.6	25.14	20.35	20.33	20.22	13.96
10.8	25.31	20.64	20.03	20.05	13.97
11	25.42	20.21	19.84	20.31	14.21
11.2	25.57	20.72	20.03	19.71	13.97
11.4	25.28	20.92	19.46	20.18	14.17
11.6	25.27	20.36	19.97	19.85	14.55
11.8	24.95	20.6	19.8	20.23	14.41
12	25.14	20.56	20.57	19.55	14.18
12.2	25.27	19.95	20.45	20.11	14.23
12.4	24.62	20.81	20.41	20.58	13.58
12.6	25.52	20.64	20.04	19.84	13.96
12.8	25.46	20.97	19.61	20.16	13.8
13	25.44	20.41	19.97	20.15	14.03
13.2	25.33	20.52	20.02	19.97	14.17
13.4	25.55	20.52	19.63	20.18	14.12
13.6	25.58	20.16	20.15	20.21	13.9
13.8	25.49	20.24	20.04	19.87	14.37
14	25.48	20.43	19.92	20.02	14.14
14.2	25.24	20.29	20.44	20.08	13.94
14.4	25.53	20.13	20.15	20.07	14.13
14.6	25.88	20.15	20.15	19.76	14.06
14.8	25.35	20.35	20.35	19.83	14.12
15	25.37	20.21	20.26	20.07	14.09
15.2	25.29	20.53	20.05	19.87	14.25

## Sheet: FS5
distance	Cr	Mn	Fe	Co	Ni
µm	at.%	at.%	at.%	at.%	at.%
0	25.05	20.44	20.33	20.03	14.15
0.2	25.05	20.45	19.98	20.56	13.95
0.4	24.9	20.73	20.1	19.86	14.42
0.6	25.08	20.59	20.19	19.88	14.26
0.8	25.02	20.31	20.1	20.12	14.46
1	25.1	20.69	20.14	19.88	14.19
1.2	25.15	20.29	19.97	20.45	14.14
1.4	25.11	20.28	19.69	20.57	14.35
1.6	25.14	20.42	19.99	19.78	14.67
1.8	25.16	20.46	19.98	20.21	14.19
2	25.12	20.68	20.17	20.08	13.96
2.2	24.67	20.49	20.35	20.08	14.41
2.4	25.28	20.48	20.35	19.89	14
2.6	25.1	20.6	20.16	20.22	13.92
2.8	25.12	20.48	20.26	20.06	14.08
3	25.31	20.41	19.9	20.14	14.24
3.2	25.15	20.15	20.26	20.25	14.19
3.4	25.25	20.48	20.26	19.88	14.13
3.6	25.21	20.74	19.66	20.11	14.29
3.8	25.05	20.73	20.06	20.29	13.88
4	25.03	20.21	20.44	19.97	14.35
4.2	24.8	20.55	20.27	20.5	13.89
4.4	25.07	20.7	20.13	20.31	13.79
4.6	25.12	20.58	19.89	20.22	14.2
4.8	25.09	20.29	20.17	20.06	14.39
5	25.16	20.75	20.13	19.63	14.34
5.2	24.65	20.55	20.34	20.14	14.31
5.4	24.69	20.64	20.26	19.99	14.43
5.6	25.15	20.4	20.11	20.37	13.98
5.8	25.22	20.37	20.23	20.17	14.01
6	25.23	20.16	20.01	20.24	14.36
6.2	24.62	20.34	20.6	20.31	14.14
6.4	24.86	20.28	20.02	20.59	14.25
6.6	24.86	20.99	19.82	20.09	14.23
6.8	25.06	20.7	20.03	20.46	13.74
7	25.23	20.68	19.96	19.82	14.31
7.2	25.07	20.56	20.13	20.16	14.09
7.4	24.68	20.49	19.94	20.4	14.49
7.6	24.64	20.65	20.25	20.19	14.27
7.8	24.64	20.57	20.42	20.04	14.33
8	24.95	20.73	20.26	20.01	14.05
8.2	24.92	20.6	19.91	20.25	14.32
8.4	24.86	20.89	20	19.96	14.29
8.6	24.86	20.19	20.18	19.87	14.9
8.8	24.86	20.79	20.24	20.07	14.04
9	24.85	20.5	20.14	20.29	14.23
9.2	24.64	20.31	20.07	20.33	14.66
9.4	24.72	20.79	20.22	19.86	14.42
9.6	24.8	20.61	20.15	20.26	14.18
9.8	24.62	20.65	20.21	20.15	14.38
10	24.64	20.73	20.13	20.06	14.44
10.2	24.32	20.79	19.86	20.14	14.89
10.4	24.8	20.55	19.8	20.23	14.62
10.6	25.02	20.42	20.17	20.28	14.1
10.8	26.16	20.4	19.61	19.65	14.18
11	34.83	18.09	18.68	18.5	9.89
11.2	40.65	17.03	18.1	16.58	7.64
11.4	41.65	16.67	17.69	16.72	7.27
11.6	42.38	16.87	17.24	16.37	7.15
11.8	42.5	16.7	17.42	16.56	6.82
