# Supplementary material for: Data related to the growth of σ-phase precipitates in CrMnFeCoNi high-entropy alloys: Temporal evolutions of precipitate dimensions and concentration profiles at interfaces
Source: Data Brief. 2020 Oct 21;33:106449. doi: 10.1016/j.dib.2020.106449 (PMC7607391; doi:10.1016/j.dib.2020.106449)
Supplement: Supplementary file 1 [file mmc1.zip › Upload_Data_in_Brief/EDX_line_scan_GB/0600C_0500h_GB.xlsx]

## Sheet: GB1
distance	Cr	Mn	Fe	Co	Ni
µm	at.%	at.%	at.%	at.%	at.%
0	25.7	20.32	19.9	20.1	13.97
0.04238	25.76	20.42	19.97	19.85	14
0.08477	25.88	20.36	19.99	19.92	13.85
0.1272	25.79	20.22	20.01	20.05	13.93
0.1695	25.57	20.25	19.84	20.05	14.29
0.2119	25.82	20.44	19.86	19.93	13.96
0.2543	25.82	20.34	19.94	19.84	14.06
0.2967	25.81	20.31	20.1	19.84	13.95
0.3391	25.85	20.2	19.95	19.86	14.14
0.3815	25.83	20.23	19.83	20.03	14.08
0.4239	25.76	20.25	19.87	19.85	14.27
0.4662	25.8	19.99	20.03	20.03	14.16
0.5086	25.82	20.23	19.8	20.05	14.1
0.551	25.93	20.23	20.09	19.92	13.83
0.5934	25.97	20.32	19.83	19.84	14.04
0.6358	25.76	20.23	20.06	20.05	13.9
0.6782	25.81	20.19	19.75	19.98	14.26
0.7205	25.7	20.34	19.91	20.07	13.98
0.7629	25.88	20.22	20.06	20.03	13.81
0.8053	25.8	20.24	20.08	19.92	13.96
0.8477	25.78	20.28	20.1	19.89	13.94
0.8901	25.99	20.38	19.58	19.87	14.19
0.9325	25.76	20.43	19.81	19.9	14.1
0.9748	25.82	20.17	19.99	19.84	14.17
1.017	25.79	20.27	20.03	19.92	14
1.06	25.79	20.28	19.85	19.98	14.1
1.102	25.78	20.32	19.82	19.96	14.12
1.144	25.73	20.31	19.78	20.18	13.99
1.187	25.75	20.05	20.07	20.07	14.05
1.229	25.78	20.25	20.09	19.96	13.91
1.272	25.77	20.21	19.9	19.99	14.13
1.314	25.76	20.12	19.89	20.09	14.15
1.356	25.87	20.17	19.99	19.96	14.02
1.399	25.74	20.31	19.85	20.12	13.99
1.441	25.68	20.29	19.89	20.01	14.14
1.484	25.73	20.31	20.1	19.86	14.01
1.526	25.94	20.37	19.84	20.04	13.82
1.568	25.83	20.39	19.87	19.81	14.11
1.611	25.75	20.44	19.82	20.05	13.94
1.653	25.74	20.34	19.91	20.1	13.92
1.695	25.71	20.36	19.84	19.88	14.21
1.738	25.86	20.35	19.69	20.08	14.02
1.78	25.15	20.52	19.79	20.22	14.32
1.823	24.96	20.61	19.86	20.04	14.53
1.865	24.69	20.8	19.87	20.1	14.54
1.907	24.12	20.92	20.33	19.83	14.8
1.95	23.52	21	20.11	20.21	15.16
1.992	22.25	21.67	20.14	20.05	15.89
2.035	20.82	22.18	19.93	19.83	17.24
2.077	19.62	22.32	19.64	19.9	18.52
2.119	18.94	22.84	19.12	19.62	19.48
2.162	18.89	22.79	19.35	19.77	19.19
2.204	19.31	22.74	19.56	19.73	18.67
2.246	19.85	22.32	19.87	20.16	17.81
2.289	20.85	22.02	20.17	20.16	16.8
2.331	21.8	21.5	20.49	20.3	15.91
2.373	22.7	21.49	20.42	20.02	15.37
2.416	23.37	20.98	20.39	19.97	15.29
2.458	23.94	21.04	20.1	20.18	14.74
2.501	24.49	20.75	20.29	19.99	14.49
2.543	24.88	20.7	20.12	19.96	14.35
2.586	25.04	20.59	19.98	19.96	14.43
2.628	25.3	20.42	20.22	19.96	14.11
2.67	25.67	20.57	19.73	19.95	14.08
2.713	25.57	20.39	20.02	20.04	13.99
2.755	25.98	20.2	19.85	19.86	14.11
2.797	25.85	20.38	19.81	19.95	14.02
2.84	25.78	20.16	19.95	19.91	14.19
2.882	25.95	20.18	19.9	19.78	14.18
2.925	25.7	20.24	20.05	20.1	13.92
2.967	25.91	20.15	20.09	19.8	14.05
3.009	25.98	20.17	19.92	20.13	13.8
3.052	25.98	20.36	19.96	19.61	14.08
3.094	25.75	20.39	19.99	19.97	13.9
3.136	25.85	20.08	19.88	20.04	14.14
3.179	25.81	20.52	19.81	19.93	13.93
3.221	25.97	20.52	19.81	19.9	13.78
3.264	25.99	20.29	19.68	20.04	14.01
3.306	25.95	20.36	19.85	19.92	13.92
3.348	25.82	20.14	19.91	19.81	14.31
3.391	25.75	20.25	20.14	20.03	13.82
3.433	25.91	20.22	19.78	19.87	14.23
3.476	25.8	20.35	19.96	19.81	14.09
3.518	26.07	20.28	19.92	19.86	13.87
3.56	25.93	20.35	19.93	19.81	13.98
3.603	26.09	20.16	19.74	19.87	14.14
3.645	26	20.34	19.7	19.71	14.26
3.688	25.91	20.43	19.82	19.82	14.01
3.73	25.92	20.37	19.88	20	13.82
3.772	25.96	20.45	19.86	19.8	13.92
3.815	26.09	20.36	19.8	19.7	14.06
3.857	25.9	20.31	19.81	20.09	13.88
3.899	26	20.36	20.11	19.61	13.91
3.942	25.85	20.33	19.97	19.93	13.91
3.984	25.86	20.28	20.06	19.94	13.86
4.027	25.82	20.18	19.98	20.17	13.85
4.069	25.94	20.56	19.82	19.85	13.82
4.111	26.03	20.18	19.96	20.06	13.77
4.154	26.08	20.32	19.97	19.8	13.83
4.196	25.9	20.23	20.03	19.93	13.92

## Sheet: GB2
distance	Cr	Mn	Fe	Co	Ni
µm	at.%	at.%	at.%	at.%	at.%
0	25.96	20.3	19.82	20.09	13.83
0.04168	25.91	20.4	19.85	19.86	13.99
0.08335	25.9	20.32	19.79	19.83	14.17
0.125	25.96	20.46	19.76	19.87	13.94
0.1667	26.05	20.11	19.93	19.88	14.04
0.2084	25.87	20.35	19.81	20.03	13.94
0.2501	25.83	20.37	19.73	19.95	14.12
0.2917	25.78	20.34	19.9	19.9	14.08
0.3334	26.09	20.1	19.97	19.91	13.93
0.3751	25.98	20.33	20	19.88	13.81
0.4168	25.98	20.2	19.89	19.93	14
0.4585	25.97	20.35	19.84	19.89	13.94
0.5001	25.77	20.17	20.04	20.06	13.96
0.5418	26.04	20.43	19.82	19.72	13.98
0.5835	25.75	20.41	19.89	19.93	14.02
0.6252	26.03	20.37	19.89	20	13.71
0.6668	25.91	20.38	19.84	19.87	14.01
0.7085	25.9	20.4	19.57	20.05	14.08
0.7502	25.78	20.2	19.96	20.08	13.98
0.7919	26.02	20.35	20.03	19.79	13.8
0.8336	25.98	20.52	19.89	19.62	13.99
0.8752	25.7	20.46	19.69	20.03	14.12
0.9169	25.8	20.43	19.95	19.87	13.95
0.9586	25.84	20.27	19.96	20.1	13.82
1	25.86	20.4	20.01	19.9	13.84
1.042	25.67	20.43	20.04	19.94	13.92
1.084	25.6	20.3	20.01	20.1	14
1.125	25.86	20.38	19.84	20.04	13.87
1.167	25.51	20.63	19.89	19.91	14.05
1.209	25.57	20.54	19.86	19.94	14.1
1.25	25.59	20.6	19.94	19.9	13.97
1.292	25.44	20.64	20.13	19.93	13.86
1.334	25.24	20.62	20.05	19.98	14.11
1.375	25.36	20.33	20.13	20.01	14.18
1.417	25.12	20.79	19.94	19.93	14.23
1.459	24.78	20.7	20.23	20.08	14.21
1.5	24.7	20.64	20.09	19.98	14.6
1.542	24.68	20.77	20.03	19.96	14.57
1.584	24.35	20.97	20.26	20.17	14.24
1.625	24.32	20.9	20.38	19.93	14.47
1.667	23.91	20.84	20.42	20.18	14.65
1.709	23.59	20.95	20.47	20.11	14.87
1.75	23.44	21.24	20.34	20.14	14.84
1.792	23.05	21.37	20.44	20.11	15.03
1.834	22.58	21.54	20.5	20.08	15.3
1.875	22.41	21.49	20.39	20.03	15.68
1.917	21.92	21.55	20.47	20.18	15.87
1.959	21.47	21.79	20.67	20.11	15.96
2.001	21.07	21.92	20.45	20.21	16.36
2.042	20.79	21.91	20.38	20.21	16.71
2.084	20.49	22	20.63	20.02	16.87
2.126	20.32	22.09	20.12	20.13	17.34
2.167	20.45	21.9	20.11	20.22	17.31
2.209	20.73	22.06	19.86	19.82	17.53
2.251	21.08	21.81	19.92	20.24	16.94
2.292	21.64	21.55	20.09	20.26	16.46
2.334	22.45	21.23	20.59	20.28	15.46
2.376	22.85	21.21	20.32	20.21	15.41
2.417	23.4	21.05	20.45	20.32	14.77
2.459	23.98	20.77	20.61	20.04	14.6
2.501	24.6	20.79	20.23	20.07	14.31
2.542	24.82	20.89	20.25	19.97	14.07
2.584	24.88	20.53	20.39	19.98	14.22
2.626	25.5	20.46	19.98	20.06	14.01
2.667	25.51	20.57	20.17	19.71	14.04
2.709	25.65	20.34	20.03	19.98	14.01
2.751	25.84	20.43	20	19.79	13.94
2.792	25.73	20.32	20.16	20.01	13.78
2.834	25.82	20.46	20.12	19.85	13.75
2.876	25.87	20.47	19.96	19.89	13.81
2.917	26.03	20.21	19.68	20.18	13.89
2.959	25.81	20.13	19.99	20.03	14.05
3.001	25.67	20.36	20.1	19.84	14.03
3.043	25.99	20.24	20.11	19.68	13.97
3.084	25.93	20.37	19.93	19.91	13.86
3.126	25.84	20.28	19.71	20.23	13.95
3.168	25.87	20.31	20.02	19.98	13.81
3.209	25.91	20.11	19.86	20.02	14.09
3.251	25.83	20.29	19.91	20.01	13.96
3.293	25.87	20.24	19.96	19.88	14.05
3.334	26.02	20.28	19.95	19.83	13.91
3.376	25.81	20.29	19.7	20.15	14.05
3.418	25.81	20.33	19.86	19.95	14.05
3.459	25.91	20.24	19.94	19.99	13.93
3.501	25.97	20.34	19.91	19.66	14.12
3.543	26.05	20.22	20.12	19.89	13.72
3.584	25.83	20.14	19.91	20.06	14.07
3.626	25.94	20.47	19.97	19.8	13.82
3.668	25.96	20.33	19.92	19.97	13.81
3.709	26.06	20.34	19.86	20.03	13.71
3.751	26.04	20.38	19.92	19.56	14.1
3.793	25.97	20.38	20.06	19.8	13.78
3.834	25.98	20.33	20	19.85	13.84
3.876	25.99	20.25	19.69	20.09	13.98
3.918	26.05	20.36	19.89	19.72	13.97
3.959	26.1	20.13	19.87	20	13.9
4.001	25.94	20.26	19.97	19.9	13.94
4.043	26.12	20.34	19.94	19.6	14
4.084	25.88	20.42	19.83	19.98	13.89
4.126	25.88	20.27	20.21	19.75	13.88

## Sheet: GB3
distance	Cr	Mn	Fe	Co	Ni
µm	at.%	at.%	at.%	at.%	at.%
0	26.05	20.16	19.79	19.88	14.12
0.04143	25.81	20.29	20.02	19.9	13.99
0.08285	25.58	20.41	19.95	20.18	13.88
0.1243	25.97	20.32	19.77	20.1	13.84
0.1657	25.84	20.24	19.91	19.93	14.07
0.2071	25.79	20.46	19.88	19.76	14.11
0.2486	25.93	20.4	19.78	19.98	13.92
0.29	25.82	20.42	19.95	19.88	13.93
0.3314	26.05	20.09	20	19.91	13.95
0.3729	26.09	20.29	19.89	19.83	13.9
0.4143	25.87	20.26	19.79	20.12	13.96
0.4557	25.92	20.36	19.94	19.69	14.08
0.4971	26.06	20.21	19.84	19.87	14.02
0.5386	26	20.25	19.75	20.02	13.97
0.58	25.97	20.16	20	19.98	13.9
0.6214	25.85	20.34	19.78	20.02	14.02
0.6628	25.71	20.33	19.99	19.98	13.98
0.7043	25.89	20.51	19.82	19.77	14.01
0.7457	26	20.19	19.91	20.09	13.82
0.7871	25.84	20.17	20.05	20.14	13.8
0.8286	25.92	20.4	19.79	20	13.89
0.87	25.68	20.52	19.71	20.06	14.03
0.9114	25.89	20.32	19.93	19.96	13.9
0.9528	25.76	20.24	20.02	19.85	14.13
0.9943	25.85	20.3	20.03	20	13.81
1.036	25.89	20.2	20.03	19.78	14.09
1.077	25.91	20.18	19.9	20.08	13.93
1.119	25.9	20.23	19.92	19.94	14.01
1.16	26.02	20.09	19.9	20.04	13.95
1.201	25.89	20.21	20.01	19.9	13.99
1.243	25.85	20.28	19.85	19.98	14.04
1.284	25.84	20.09	20.18	19.93	13.96
1.326	25.77	20.43	19.91	19.97	13.92
1.367	25.82	20.34	19.9	20.01	13.93
1.409	25.78	20.22	19.75	20.01	14.23
1.45	25.66	20.42	19.79	19.96	14.16
1.491	25.49	20.6	19.98	20.04	13.9
1.533	25.52	20.58	19.98	19.93	13.99
1.574	25.2	20.8	20.04	19.83	14.14
1.616	25.18	20.57	20.09	20.11	14.05
1.657	24.88	20.8	20.03	20.02	14.26
1.698	24.63	20.69	20.14	20.11	14.43
1.74	24.23	20.93	20.18	20.19	14.46
1.781	23.89	21.09	20.43	20.03	14.56
1.823	23.31	21.28	20.59	20.14	14.68
1.864	22.54	21.39	20.58	20.31	15.18
1.906	21.54	21.61	20.82	20.4	15.63
1.947	20.62	21.74	20.48	20.47	16.69
1.988	19.91	22.39	19.88	19.77	18.06
2.03	20.61	22.11	20.01	19.97	17.31
2.071	21.56	21.67	20.2	20.24	16.33
2.113	22.51	21.15	20.58	20.5	15.26
2.154	23.39	21.2	20.55	20.2	14.66
2.196	24.28	20.92	20.6	20.02	14.17
2.237	24.82	21.05	20.15	19.85	14.14
2.279	24.83	20.61	20.15	20.22	14.19
2.32	25.51	20.62	20.14	19.79	13.94
2.361	25.4	20.57	20.14	19.97	13.92
2.403	25.66	20.28	19.92	20.24	13.9
2.444	25.86	20.51	19.88	19.85	13.89
2.486	25.85	20.43	19.9	19.85	13.98
2.527	25.82	20.45	19.89	20.01	13.83
2.568	25.99	20.51	19.7	19.8	13.99
2.61	26.04	20.48	19.72	19.8	13.95
2.651	25.69	20.42	19.93	20.07	13.88
2.693	25.9	20.46	20	19.82	13.83
2.734	25.89	20.67	19.64	19.94	13.86
2.776	26.06	20.48	20	19.62	13.83
2.817	25.98	20.4	20.07	19.73	13.8
2.858	26.13	20.4	19.85	19.68	13.93
2.9	26.13	20.52	19.87	19.63	13.85
2.941	25.99	20.4	19.97	19.77	13.87
2.983	25.89	20.28	19.91	19.93	14
3.024	25.89	20.4	19.97	19.91	13.84
3.066	26.03	20.14	19.99	19.99	13.86
3.107	25.78	20.5	19.74	19.87	14.11
3.148	26.02	20.58	19.7	19.95	13.76
3.19	26.24	20.26	19.97	19.67	13.87
3.231	26.03	20.42	19.78	19.93	13.84
3.273	26	20.45	19.74	19.86	13.95
3.314	26.08	20.33	19.98	19.93	13.68
3.356	25.94	20.31	20	19.94	13.81
3.397	25.85	20.23	19.77	20.03	14.12
3.438	25.86	20.57	19.84	19.87	13.86
3.48	25.93	20.28	19.8	20.07	13.93
3.521	26.08	20.42	19.91	19.98	13.61
3.563	26.05	20.39	19.91	19.7	13.94
3.604	26.09	20.33	19.87	19.86	13.85
3.646	26.06	20.4	19.89	19.87	13.78
3.687	25.95	20.21	19.97	20.02	13.85
3.728	26.01	20.36	19.96	19.77	13.9
3.77	25.95	20.4	19.98	19.88	13.78
3.811	26.16	20.54	19.75	19.7	13.86
3.853	25.92	20.19	19.75	20.15	13.99
3.894	25.95	20.64	20.07	19.69	13.65
3.936	25.97	20.35	19.89	19.95	13.85
3.977	25.96	20.55	20.07	19.62	13.8
4.019	25.96	20.38	19.68	20	13.99
4.06	25.94	20.46	19.88	20.01	13.71
4.101	26.11	20.26	20.03	19.72	13.88

## Sheet: GB4
distance	Cr	Mn	Fe	Co	Ni
µm	at.%	at.%	at.%	at.%	at.%
0	25.62	20.32	20.1	20.04	13.92
0.04168	25.86	20.39	20.1	19.86	13.78
0.08335	25.94	20.35	19.76	20.19	13.76
0.125	25.68	20.6	20	19.72	13.99
0.1667	25.82	20.4	20.07	19.71	14.01
0.2084	26.05	20.07	19.97	19.86	14.06
0.2501	26.12	20.22	19.85	19.75	14.06
0.2917	25.9	20.26	20.2	19.79	13.84
0.3334	25.81	20.41	19.93	19.83	14.02
0.3751	25.98	20.4	19.89	19.85	13.89
0.4168	26.09	20.22	19.85	19.9	13.94
0.4585	25.86	20.4	19.62	19.79	14.33
0.5001	25.77	20.42	19.97	19.91	13.94
0.5418	26	20.28	19.85	19.94	13.93
0.5835	25.88	20.3	19.91	20.13	13.77
0.6252	25.74	20.21	20.18	19.91	13.96
0.6668	26.02	20.27	20.04	19.91	13.77
0.7085	25.88	20.31	19.95	19.88	13.98
0.7502	25.78	20.5	19.88	20.01	13.83
0.7919	25.75	20.32	19.72	20.07	14.14
0.8336	25.87	20.24	19.93	20.02	13.95
0.8752	25.74	20.55	19.86	19.86	13.99
0.9169	25.82	20.26	19.84	19.92	14.16
0.9586	25.97	20.26	19.74	19.7	14.32
1	25.86	20.41	19.93	19.75	14.06
1.042	25.75	20.36	20.03	20	13.87
1.084	26.08	20.17	19.94	20.03	13.77
1.125	25.93	20.36	20.11	19.99	13.61
1.167	25.74	20.45	19.99	19.91	13.91
1.209	25.64	20.64	19.92	20.07	13.73
1.25	25.71	20.24	19.88	20.21	13.96
1.292	25.86	20.25	19.92	19.98	13.99
1.334	26.04	20.52	20.04	19.73	13.66
1.375	26.03	20.31	19.79	19.87	14
1.417	25.88	20.35	20.06	19.94	13.78
1.459	25.76	20.33	19.92	19.97	14.02
1.5	25.58	20.4	20.09	19.85	14.07
1.542	25.53	20.41	19.96	20.06	14.04
1.584	25.42	20.41	20.08	20	14.08
1.625	25.36	20.59	19.91	20.01	14.12
1.667	25.18	20.34	20.11	20	14.37
1.709	24.93	20.76	20.09	20.07	14.15
1.75	24.6	20.55	20.55	19.87	14.43
1.792	24.03	20.75	20.71	20.25	14.27
1.834	23.24	21.07	20.68	20.33	14.68
1.875	22.06	21.11	21.02	20.46	15.36
1.917	20.87	21.64	20.29	20.43	16.76
1.959	20.85	21.64	20.45	20.73	16.33
2.001	21.78	21.28	20.66	20.81	15.47
2.042	22.76	20.95	20.9	20.3	15.1
2.084	23.29	20.93	20.63	20.37	14.78
2.126	23.78	20.92	20.59	20.27	14.43
2.167	24.65	20.55	20.28	20.44	14.09
2.209	24.64	20.61	20.34	20.1	14.3
2.251	24.99	20.48	20.16	20.28	14.09
2.292	25.26	20.55	20.34	19.74	14.1
2.334	25.28	20.49	20.01	20.08	14.14
2.376	25.57	20.53	19.85	20.08	13.97
2.417	25.56	20.43	19.86	20.05	14.1
2.459	25.49	20.48	20.06	19.88	14.09
2.501	25.77	20.11	20	20.03	14.09
2.542	25.72	20.46	19.88	20.1	13.84
2.584	25.57	20.26	19.99	20.14	14.03
2.626	25.85	20.18	20.06	20.03	13.87
2.667	25.75	20.23	19.97	19.86	14.19
2.709	25.74	20.28	19.95	19.92	14.11
2.751	25.68	20.39	19.99	19.83	14.11
2.792	25.7	20.26	20.05	19.85	14.14
2.834	25.95	20.39	20.18	19.57	13.9
2.876	25.96	20.28	19.77	20	14
2.917	25.88	20.39	19.89	19.87	13.96
2.959	25.6	20.36	20.15	20.01	13.87
3.001	25.68	20.33	19.91	20	14.08
3.043	25.73	20.37	19.85	19.97	14.08
3.084	25.83	20.32	19.96	20.17	13.73
3.126	25.8	20.22	19.97	19.89	14.12
3.168	25.75	20.36	19.86	19.97	14.07
3.209	25.7	20.42	19.85	19.83	14.21
3.251	25.73	20.34	19.84	20.15	13.94
3.293	25.8	20.43	19.75	19.93	14.09
3.334	25.69	20.3	19.87	19.99	14.16
3.376	25.83	20.21	19.9	19.91	14.15
3.418	25.57	20.36	20.03	20.05	13.99
3.459	25.83	20.24	20	20.03	13.89
3.501	25.92	20.24	20.01	19.95	13.88
3.543	25.85	20.26	19.92	20.1	13.87
3.584	25.77	20.31	19.81	20.1	14
3.626	25.94	20.43	19.66	19.97	13.99
3.668	25.9	20.29	19.88	19.9	14.03
3.709	26	20.33	19.76	19.85	14.06
3.751	25.81	20.37	19.83	19.91	14.08
3.793	25.78	20.4	19.97	20.02	13.82
3.834	25.67	20.34	20	19.98	14.01
3.876	25.82	20.28	19.67	19.94	14.29
3.918	25.48	20.31	20.14	20.19	13.88
3.959	25.75	20.43	19.8	20.19	13.83
4.001	25.91	20.42	19.77	19.76	14.15
4.043	25.78	20.09	19.78	20.15	14.2
4.084	25.74	20.34	19.81	20.03	14.08
4.126	25.65	20.44	19.79	20.15	13.97

## Sheet: GB5
distance	Cr	Mn	Fe	Co	Ni
µm	at.%	at.%	at.%	at.%	at.%
0	25.81	20.35	20.01	19.78	14.04
0.04143	25.86	20.14	19.98	19.91	14.11
0.08286	25.9	20.14	20.1	19.92	13.94
0.1243	25.83	20.33	19.85	20.02	13.97
0.1657	25.93	20.26	20.08	19.82	13.91
0.2072	25.83	20.18	19.95	19.99	14.05
0.2486	26.11	20.07	19.68	20.06	14.09
0.29	26.13	20.15	20.05	19.75	13.92
0.3315	25.79	20.07	19.86	20.21	14.07
0.3729	26.14	20.08	19.95	19.75	14.08
0.4143	26.05	20.21	19.97	19.84	13.93
0.4557	25.75	20.23	20.2	19.84	13.99
0.4972	25.93	20.2	19.97	19.94	13.96
0.5386	25.86	20.4	19.83	19.96	13.95
0.58	25.89	20.39	19.81	19.98	13.94
0.6215	25.91	20.27	19.87	20.05	13.9
0.6629	26.09	19.89	20.03	19.97	14.03
0.7043	25.74	20.11	20.04	20.16	13.95
0.7458	25.83	20.15	19.89	20.04	14.08
0.7872	25.93	20.24	19.86	19.8	14.18
0.8286	25.89	20.27	19.92	19.87	14.05
0.87	25.79	20.22	19.98	20.15	13.86
0.9115	25.81	20.17	19.84	20.1	14.08
0.9529	25.89	20.11	20.05	20.08	13.88
0.9943	25.95	20.3	20.02	20.05	13.67
1.036	26.08	20.31	19.92	19.78	13.9
1.077	25.86	20.33	20.17	19.82	13.82
1.119	25.79	20.36	20.08	19.94	13.84
1.16	25.85	20.22	20.07	19.87	13.99
1.202	25.91	20.56	19.73	20.04	13.76
1.243	25.96	20.21	19.81	20.11	13.91
1.284	25.9	19.96	19.88	20.05	14.22
1.326	26.02	20.13	19.97	20.05	13.83
1.367	26.01	20.19	19.71	19.98	14.1
1.409	25.86	20.42	19.78	19.88	14.07
1.45	25.74	20.28	19.84	19.99	14.15
1.492	26.11	20.18	19.95	19.92	13.83
1.533	25.78	20.45	19.97	19.99	13.81
1.574	25.75	20.38	20.08	19.99	13.8
1.616	25.73	20.56	20.05	19.8	13.85
1.657	25.74	20.2	20.07	19.91	14.08
1.699	25.46	20.33	19.94	20.05	14.22
1.74	25.42	20.36	20.1	19.98	14.15
1.782	25.24	20.65	20.09	19.95	14.07
1.823	24.92	20.43	20.48	20.11	14.06
1.864	24.67	20.66	20.46	20.16	14.06
1.906	24.07	20.67	20.71	20	14.55
1.947	23.16	20.94	20.58	20.3	15.01
1.989	22.42	21.38	20.67	20.29	15.24
2.03	21.23	21.57	20.33	20.31	16.57
2.072	20.37	21.82	20.18	20.16	17.47
2.113	20.06	22.12	20.07	20.22	17.53
2.154	20.99	21.45	20.57	20.5	16.49
2.196	22.04	21.34	20.73	20.23	15.65
2.237	22.7	21.29	20.5	20.32	15.19
2.279	23.35	21.16	20.42	20.25	14.82
2.32	23.88	21.07	20.15	19.99	14.9
2.362	24.42	20.79	20.2	20.07	14.51
2.403	24.82	20.85	20.21	19.93	14.2
2.444	25.13	20.61	20.15	19.94	14.18
2.486	25.38	20.61	19.94	19.98	14.09
2.527	25.47	20.45	19.95	20.11	14.02
2.569	25.52	20.43	20.15	19.88	14.01
2.61	25.54	20.09	20.03	20.03	14.31
2.652	25.74	20.44	19.86	20.03	13.93
2.693	26.04	20.33	19.93	19.83	13.88
2.735	25.81	20.21	20.02	20.02	13.95
2.776	26.01	20.38	19.83	19.88	13.9
2.817	26.01	20.23	19.86	19.85	14.04
2.859	25.85	20.25	20.13	19.92	13.84
2.9	25.98	20.28	19.95	19.98	13.81
2.942	25.85	20.43	19.81	19.98	13.94
2.983	26.15	20.34	19.87	19.8	13.84
3.025	26.05	20.18	20.01	19.92	13.84
3.066	25.87	20.2	20.05	19.94	13.94
3.107	26.01	20.23	19.86	19.95	13.95
3.149	26.08	20.12	19.95	19.95	13.9
3.19	26.03	20.3	19.89	19.86	13.91
3.232	26.07	20.38	20.08	19.89	13.58
3.273	26	20.28	19.86	19.92	13.94
3.314	25.82	20.23	19.9	19.99	14.06
3.356	26.1	20.36	19.97	19.77	13.8
3.397	26.07	20.27	19.99	19.89	13.78
3.439	25.94	20.08	20.23	19.76	13.99
3.48	25.76	20.35	19.86	19.97	14.06
3.522	26.19	19.99	20.23	19.77	13.82
3.563	25.95	20.27	19.93	19.85	14
3.604	25.96	20.31	19.78	19.84	14.1
3.646	25.95	20.24	19.81	20	13.99
3.687	25.95	20.15	19.89	19.94	14.06
3.729	25.75	20.35	20.11	19.97	13.82
3.77	26.19	20.25	19.89	19.84	13.83
3.812	25.83	20.46	19.83	19.84	14.04
3.853	26.15	20.18	20.03	19.98	13.66
3.894	26.04	20.39	19.92	19.84	13.82
3.936	25.94	20.5	20.02	19.77	13.77
3.977	26.08	20.26	19.89	20	13.78
4.019	25.7	20.27	20.05	19.95	14.03
4.06	25.94	20.31	19.85	19.95	13.95
4.102	25.81	20.32	19.89	20.08	13.9

## Sheet: GB6
distance	Cr	Mn	Fe	Co	Ni
µm	at.%	at.%	at.%	at.%	at.%
0	25.97	20.24	19.92	19.93	13.95
0.04192	25.71	20.26	19.88	20.25	13.91
0.08384	25.77	20.17	19.82	20.09	14.15
0.1258	25.72	20.19	19.97	20.17	13.95
0.1677	25.87	20.43	19.99	19.77	13.94
0.2096	25.94	20.17	20.05	20.04	13.8
0.2515	25.87	20.24	20.09	19.96	13.84
0.2934	25.95	20.38	20.04	19.92	13.71
0.3353	25.96	20.08	20.01	20.13	13.82
0.3773	25.76	20.37	19.99	19.96	13.92
0.4192	26.04	20.36	19.78	19.93	13.88
0.4611	25.86	20.14	19.95	20.16	13.9
0.503	26.24	20.32	19.65	20.02	13.78
0.5449	25.89	20.37	19.84	19.9	14
0.5868	25.79	20.29	20.17	19.93	13.82
0.6288	25.91	20.32	20.1	19.81	13.86
0.6707	26	20.17	19.97	20.03	13.82
0.7126	25.89	20.17	19.92	19.91	14.1
0.7545	25.91	20.15	20.01	20.08	13.84
0.7964	26.14	20.17	19.84	19.95	13.9
0.8384	25.85	20.27	20.05	20.18	13.66
0.8803	25.8	20.42	20.06	20.03	13.7
0.9222	25.82	20.34	19.87	19.97	14.01
0.9641	26.03	20.19	19.88	19.9	14.01
1.006	25.91	20.15	19.97	20.06	13.91
1.048	25.99	20.35	19.84	19.82	14.01
1.09	25.98	20.34	20.03	19.67	13.98
1.132	25.93	20.27	20.04	19.84	13.93
1.174	25.86	20.36	19.9	19.92	13.96
1.216	26.07	20.34	19.92	19.83	13.85
1.258	25.82	20.41	20.09	19.81	13.86
1.299	25.98	20.32	20.07	19.93	13.7
1.341	25.9	20.22	20.05	19.89	13.94
1.383	25.88	20.23	20.18	19.96	13.76
1.425	25.81	20.38	19.96	19.93	13.92
1.467	25.72	20.39	20.07	20.03	13.8
1.509	25.86	20.21	20.06	19.81	14.04
1.551	25.78	20.5	19.96	19.85	13.92
1.593	25.51	20.44	20.13	20.1	13.83
1.635	25.59	20.48	20.04	19.96	13.94
1.677	25.45	20.12	20.17	20.01	14.26
1.719	25.18	20.49	20.07	20	14.26
1.761	24.88	20.68	20.23	20.08	14.13
1.803	24.84	20.52	20.31	20.07	14.26
1.844	24.35	20.81	20.32	20.04	14.47
1.886	23.91	20.87	20.45	20.26	14.51
1.928	23.35	20.89	20.43	20.26	15.07
1.97	22.65	21.18	20.65	20.59	14.93
2.012	21.8	21.46	20.9	20.47	15.37
2.054	21.04	21.56	20.67	20.57	16.15
2.096	20.24	22.05	20.13	20.44	17.15
2.138	20.54	21.73	20.49	20.27	16.98
2.18	21.61	21.4	20.49	20.43	16.07
2.222	22.73	21.1	20.8	20.47	14.91
2.264	23.62	21	20.61	20.4	14.37
2.305	24.28	20.68	20.4	20.29	14.35
2.347	24.92	20.79	20.34	19.96	13.99
2.389	25.06	20.48	19.99	20.11	14.36
2.431	25.21	20.4	20.15	20.22	14.02
2.473	25.37	20.52	20.23	19.86	14.02
2.515	25.76	20.31	19.89	19.96	14.08
2.557	25.84	20.3	19.97	19.87	14.02
2.599	25.93	20.37	19.88	20.07	13.76
2.641	25.66	20.5	19.85	20.06	13.93
2.683	25.84	20.33	19.98	20.04	13.82
2.725	25.94	20.38	19.79	19.84	14.05
2.767	25.73	20.34	20.04	19.95	13.94
2.809	25.72	20.41	19.86	20.11	13.9
2.85	25.81	20.28	20.05	19.94	13.91
2.892	26.02	20.39	19.99	19.77	13.83
2.934	26.09	20.15	19.68	19.98	14.1
2.976	25.76	20.32	20.03	19.92	13.97
3.018	25.82	20.33	19.9	19.99	13.96
3.06	25.9	20.48	19.79	19.88	13.94
3.102	25.9	20.37	19.99	19.83	13.91
3.144	25.92	20.33	19.67	19.95	14.13
3.186	25.89	20.23	20	19.95	13.93
3.228	25.83	20.33	19.94	20.05	13.85
3.27	25.96	20.43	19.8	19.72	14.1
3.312	25.82	20.74	19.94	19.83	13.66
3.353	25.87	20.33	19.98	19.82	14.01
3.395	25.9	20.48	19.93	19.95	13.74
3.437	25.77	20.43	19.93	19.95	13.92
3.479	25.78	20.16	19.67	20.2	14.2
3.521	26.08	20.12	20.21	19.65	13.94
3.563	25.98	20.37	19.84	19.8	14.02
3.605	25.9	20.28	19.98	19.88	13.97
3.647	26	20.31	19.89	19.93	13.88
3.689	25.86	20.23	19.99	20.09	13.83
3.731	25.91	20.45	20.03	19.87	13.74
3.773	25.74	20.3	19.85	20.08	14.03
3.814	25.87	20.47	20	19.85	13.81
3.856	25.89	20.42	19.91	19.79	13.99
3.898	26.03	20.34	19.83	19.97	13.83
3.94	25.8	20.27	19.95	20.04	13.94
3.982	25.88	20.24	20.1	19.71	14.07
4.024	25.85	20.39	20	19.67	14.09
4.066	25.91	20.35	20.07	19.76	13.92
4.108	25.75	20.36	19.79	20.05	14.05
4.15	25.83	20.4	20	19.76	14.01

## Sheet: GB7
distance	Cr	Mn	Fe	Co	Ni
µm	at.%	at.%	at.%	at.%	at.%
0	26.14	20.21	20.05	19.69	13.9
0.04142	25.85	20.27	20.1	19.82	13.96
0.08285	25.82	20.34	20.08	19.83	13.94
0.1243	25.78	20.37	19.9	19.93	14.02
0.1657	25.96	20.45	20.01	19.68	13.91
0.2071	25.91	20.34	20.08	19.77	13.9
0.2485	25.81	20.29	19.98	19.86	14.06
0.29	25.75	20.25	19.92	19.93	14.15
0.3314	25.9	20.42	19.94	19.98	13.75
0.3728	25.83	20.29	19.95	19.95	13.98
0.4143	25.84	20.16	19.9	20.2	13.9
0.4557	25.91	20.04	20.19	19.93	13.92
0.4971	26.13	20.41	19.82	19.79	13.85
0.5385	25.96	20.51	20	19.73	13.8
0.5799	26.21	20.33	19.81	19.72	13.93
0.6214	25.81	20.29	20	20.01	13.89
0.6628	25.76	20.21	19.92	20.03	14.08
0.7042	26	20.35	19.79	19.9	13.96
0.7456	25.93	20.34	19.92	19.83	13.98
0.7871	25.87	20.42	20	19.78	13.93
0.8285	25.64	20.43	19.83	20.05	14.04
0.8699	25.62	20.4	20.09	19.88	14.02
0.9113	25.97	20.27	19.93	19.91	13.91
0.9528	25.93	20.38	19.85	20.01	13.82
0.9942	25.88	20.47	20.03	20.03	13.6
1.036	25.86	20.24	20.02	19.94	13.94
1.077	25.93	20.57	19.73	19.89	13.88
1.119	25.92	20.47	20.09	19.68	13.83
1.16	25.75	20.35	19.97	19.98	13.95
1.201	26.02	20.31	19.86	19.93	13.89
1.243	25.99	20.36	19.82	19.97	13.85
1.284	25.94	20.42	20.02	19.58	14.03
1.326	25.79	20.51	19.97	19.98	13.75
1.367	25.87	20.42	19.91	19.79	14.03
1.408	25.86	20.16	20.1	20.03	13.85
1.45	25.55	20.4	19.99	20.03	14.04
1.491	25.79	20.2	20.1	19.91	14
1.533	25.63	20.28	19.98	20.02	14.09
1.574	25.77	20.49	19.97	19.9	13.86
1.616	25.55	20.49	20.2	19.92	13.83
1.657	25.26	20.87	19.9	19.98	13.99
1.698	24.73	20.51	20.4	20.31	14.05
1.74	24.87	20.58	20.27	20	14.28
1.781	24.32	20.86	20.47	20.04	14.3
1.823	23.98	20.81	20.46	20.43	14.31
1.864	23.5	21	20.55	20.15	14.8
1.906	22.84	21.08	20.99	20.1	15.01
1.947	22.02	21.2	20.96	20.47	15.35
1.988	21.26	21.36	20.62	20.8	15.96
2.03	20.7	21.8	20.27	20.46	16.77
2.071	20.81	21.6	20.44	20.67	16.49
2.113	22.02	21.13	20.71	20.85	15.3
2.154	23.13	20.92	20.83	20.42	14.7
2.196	23.82	20.9	20.81	20.16	14.31
2.237	24.52	20.72	20.41	20.15	14.2
2.278	24.79	20.82	20.36	20.02	14.02
2.32	25.21	20.7	20.17	20	13.93
2.361	25.3	20.49	20.09	20.02	14.1
2.403	25.53	20.29	20.09	20.02	14.08
2.444	25.6	20.38	20.03	20.06	13.94
2.486	25.64	20.18	20.16	19.98	14.03
2.527	25.87	20.46	20.11	19.98	13.57
2.568	25.71	20.36	19.94	19.92	14.07
2.61	25.82	20.29	19.97	20.09	13.84
2.651	25.68	20.41	19.89	20.12	13.89
2.693	25.82	20.39	19.94	20.02	13.83
2.734	26.08	20.32	19.76	19.99	13.86
2.775	25.84	20.37	19.71	19.93	14.14
2.817	25.84	20.41	19.89	19.82	14.04
2.858	25.85	20.22	20.15	20.07	13.72
2.9	25.58	20.48	20.15	19.92	13.86
2.941	26.03	20.49	19.99	19.87	13.63
2.983	25.9	20.28	19.88	19.95	14
3.024	25.96	20.37	19.94	19.91	13.82
3.065	25.79	20.43	19.87	20.03	13.88
3.107	25.89	20.02	19.87	20.21	14.01
3.148	25.98	20.21	19.94	19.92	13.94
3.19	25.71	20.34	19.88	20.02	14.04
3.231	25.93	20.41	20.01	19.89	13.75
3.273	25.91	20.19	19.95	20.06	13.89
3.314	25.91	20.23	19.92	19.87	14.07
3.355	25.89	20.33	20.04	20.01	13.73
3.397	25.84	20.39	19.83	19.96	13.98
3.438	25.91	20.4	19.87	20.08	13.74
3.48	25.98	20.35	19.89	19.85	13.94
3.521	25.81	20.37	19.88	20.03	13.91
3.563	25.83	20.35	19.88	20.03	13.91
3.604	25.92	20.24	20	19.94	13.9
3.645	25.71	20.29	19.86	20.11	14.04
3.687	26	20.44	19.78	19.76	14.03
3.728	26.01	20.33	19.89	20.02	13.75
3.77	25.85	20.44	19.9	19.98	13.83
3.811	25.83	20.32	19.91	19.91	14.03
3.853	26.04	20.13	20.43	19.79	13.61
3.894	25.97	20.15	20.04	19.89	13.94
3.935	25.86	20.3	20.02	19.96	13.87
3.977	26.02	20.34	20.03	19.81	13.8
4.018	25.84	20.38	19.97	19.99	13.82
4.06	26.04	20.32	19.86	19.91	13.87
4.101	25.82	20.36	19.88	19.87	14.06
