# Supplementary material for: Data related to the growth of σ-phase precipitates in CrMnFeCoNi high-entropy alloys: Temporal evolutions of precipitate dimensions and concentration profiles at interfaces
Source: Data Brief. 2020 Oct 21;33:106449. doi: 10.1016/j.dib.2020.106449 (PMC7607391; doi:10.1016/j.dib.2020.106449)
Supplement: Supplementary file 1 [file mmc1.zip › Upload_Data_in_Brief/EDX_line_scan_GB/0600C_1000h_GB.xlsx]

## Sheet: GB1
distance	Cr	Mn	Fe	Co	Ni
µm	at.%	at.%	at.%	at.%	at.%
0	25.83	20.4	19.96	19.87	13.93
0.1088	25.9	20.23	19.71	20.15	14.01
0.2176	25.89	20.35	19.85	19.81	14.1
0.3264	25.7	20.27	20.01	20.13	13.9
0.4352	25.83	20.21	19.94	19.97	14.05
0.544	25.82	20.3	19.83	19.98	14.06
0.6528	25.72	20.23	20.12	19.82	14.1
0.7616	25.95	20.12	19.9	20.04	13.98
0.8704	25.89	20.12	19.96	20.05	13.98
0.9792	25.92	20.43	19.87	19.98	13.79
1.088	25.83	20.25	19.94	19.89	14.09
1.197	25.87	20.22	19.94	20.07	13.89
1.306	25.96	20.33	19.98	19.84	13.9
1.414	25.89	20.46	19.78	20.08	13.79
1.523	25.82	20.33	19.84	19.94	14.08
1.632	25.91	20.27	20.06	19.91	13.85
1.741	26	20.18	19.75	19.97	14.1
1.85	25.73	20.16	20.04	19.97	14.1
1.958	25.73	20.38	20.06	19.75	14.08
2.067	25.7	20.43	19.93	19.91	14.03
2.176	25.99	20.26	19.98	19.69	14.08
2.285	25.78	20.32	19.82	19.94	14.14
2.394	25.67	20.32	19.89	19.9	14.22
2.502	25.57	20.45	20.03	19.98	13.97
2.611	25.77	20.41	19.89	19.94	13.98
2.72	25.66	20.47	19.86	19.84	14.18
2.829	25.5	20.66	20.14	19.7	14
2.938	24.4	20.57	20.35	20.19	14.49
3.047	22.31	21.3	21.11	20.49	14.79
3.155	19.69	22.02	20.32	20.39	17.58
3.264	21.91	21.27	20.86	20.63	15.33
3.373	24.1	20.85	20.4	20.31	14.33
3.482	24.98	20.7	20.37	20.01	13.94
3.591	25.57	20.4	20.05	19.93	14.05
3.699	25.93	20.26	19.96	19.93	13.93
3.808	25.9	20.34	20.02	20.11	13.63
3.917	25.88	20.63	19.8	19.82	13.87
4.026	25.75	20.23	19.83	20.12	14.07
4.135	25.69	20.42	20	19.97	13.92
4.243	25.92	20.21	19.89	19.98	14
4.352	25.87	20.39	19.85	19.87	14.02
4.461	25.97	20.32	20.07	19.73	13.91
4.57	25.84	20.44	19.89	19.75	14.09
4.678	25.9	20.36	19.98	19.97	13.78
4.787	25.75	20.48	20.06	19.9	13.8
4.896	25.88	20.39	19.84	19.91	13.99
5.005	25.84	20.28	19.85	20.02	14.01
5.114	25.84	20.34	19.8	20.1	13.92
5.223	25.81	20.45	19.96	19.78	14.01
5.331	25.89	20.46	19.96	19.77	13.93
5.44	25.93	20.29	19.88	19.91	13.99
5.549	25.9	20.25	20.03	19.92	13.89
5.658	26.01	20.34	19.79	19.88	13.97
5.767	25.82	20.38	19.83	19.99	13.97
5.875	26.1	20.02	20.08	19.94	13.86
5.984	25.92	20.44	19.71	19.92	14.01
6.093	25.97	20.45	19.79	20.04	13.75
6.202	25.85	20.51	19.91	19.85	13.87
6.311	25.73	20.48	20.07	19.9	13.82
6.419	25.79	20.18	19.96	20.02	14.05

## Sheet: GB2
distance	Cr	Mn	Fe	Co	Ni
µm	at.%	at.%	at.%	at.%	at.%
0	26.07	20.33	19.78	19.91	13.9
0.1044	25.86	20.19	20.14	19.86	13.94
0.2088	25.85	20.22	19.77	20.09	14.07
0.3131	25.79	20.38	20	19.89	13.94
0.4175	25.74	20.35	20.02	19.94	13.94
0.5219	25.69	20.3	20.02	19.94	14.05
0.6263	26.01	20.24	19.87	20.05	13.83
0.7307	25.87	20.22	19.96	19.96	13.99
0.8351	26.12	20.25	19.66	19.98	14
0.9394	25.87	20.37	19.8	19.99	13.98
1.044	25.85	20.41	19.9	19.86	13.98
1.148	25.92	20.34	19.87	19.97	13.9
1.253	25.93	20.45	20.14	19.69	13.8
1.357	25.93	20.55	20.06	19.62	13.84
1.461	26.03	20.11	19.96	20.08	13.81
1.566	25.79	20.69	19.99	19.6	13.92
1.67	25.85	20.43	19.69	19.91	14.12
1.775	25.85	20.27	19.87	20.04	13.96
1.879	25.92	20.6	19.98	19.83	13.67
1.983	25.97	20.32	19.95	19.86	13.91
2.088	25.93	20.39	19.89	19.83	13.95
2.192	26.17	20.39	19.93	19.82	13.69
2.296	25.89	20.67	19.98	19.71	13.75
2.401	25.87	20.19	19.93	20.06	13.87
2.505	25.75	20.46	19.92	20.02	13.85
2.61	25.62	20.33	20.02	20.05	13.99
2.714	25.36	20.44	20.33	19.82	14.05
2.818	24.79	20.53	20.36	20.09	14.23
2.923	23.31	20.76	20.38	20.52	15.02
3.027	22.13	20.73	20.41	20.62	16.11
3.132	22.86	20.54	20.5	20.6	15.5
3.236	24.59	20.48	20.41	20.16	14.37
3.34	25.37	20.33	20.25	19.95	14.1
3.445	25.49	20.39	20.09	20	14.03
3.549	25.61	20.41	19.87	20	14.12
3.653	25.79	20.31	19.83	20.2	13.86
3.758	25.86	20.28	19.84	20.15	13.87
3.862	25.79	20.43	19.85	19.98	13.95
3.966	25.64	20.26	20.01	20.12	13.96
4.071	25.84	20.36	19.8	20.13	13.87
4.175	25.8	20.4	20.06	19.84	13.9
4.28	25.99	20.33	19.86	19.85	13.96
4.384	26	20.42	19.8	19.81	13.96
4.488	25.85	20.38	19.9	20.09	13.78
4.593	25.86	20.49	19.76	19.8	14.09
4.697	25.78	20.26	19.92	19.85	14.1
4.802	25.93	20.3	19.93	19.97	13.88
4.906	26.01	20.34	19.74	20.08	13.83
5.01	25.95	20.34	19.93	19.86	13.92
5.115	25.93	20.14	19.96	20.1	13.87
5.219	26.02	20.38	20.04	19.73	13.83
5.324	25.92	20.36	19.81	20.01	13.9
5.428	25.81	20.47	19.83	19.88	14.02
5.532	25.87	20.13	19.94	20.09	13.97
5.637	25.84	20.35	20.14	19.94	13.73
5.741	26.05	20.17	19.8	19.87	14.1
5.845	25.92	20.31	19.96	19.84	13.97
5.95	25.96	20.29	19.91	20	13.84
6.054	25.96	20.11	20.24	19.77	13.93
6.159	25.82	20.23	20.05	19.84	14.07

## Sheet: GB3
distance	Cr	Mn	Fe	Co	Ni
µm	at.%	at.%	at.%	at.%	at.%
0	25.9	20.18	19.91	20.13	13.89
0.1049	26.03	20.23	19.97	19.93	13.83
0.2099	26.1	20.3	19.86	19.76	13.97
0.3148	26.06	20.44	19.74	19.96	13.81
0.4198	25.94	20.24	19.97	19.86	13.99
0.5247	25.79	20.46	19.87	20.08	13.8
0.6297	25.86	20.33	20	19.98	13.83
0.7346	26.02	20.24	19.99	19.9	13.85
0.8395	25.8	20.23	19.86	20.07	14.04
0.9445	25.9	20.33	19.79	19.93	14.06
1.049	25.77	20.24	19.89	20.03	14.07
1.154	25.76	20.3	19.78	20.17	13.99
1.259	25.93	20.21	19.87	20.1	13.9
1.364	25.71	20.31	20.03	19.72	14.22
1.469	25.99	20.04	19.95	19.99	14.03
1.574	25.86	20.29	20.15	19.81	13.9
1.679	25.92	20.37	19.97	19.76	13.99
1.784	26.07	20.29	19.87	19.85	13.93
1.889	25.79	20.18	19.99	19.82	14.22
1.994	25.7	20.24	20.07	19.95	14.05
2.099	25.86	20.26	19.98	19.95	13.95
2.204	26.05	20.14	20.07	19.87	13.87
2.309	26.03	20.31	19.9	19.87	13.89
2.414	25.84	20.23	19.81	20.09	14.03
2.519	26.19	20.3	19.92	19.74	13.86
2.624	25.81	20.22	20.12	19.99	13.86
2.728	25.76	20.33	19.94	19.93	14.03
2.833	25.73	20.2	20	20.04	14.03
2.938	25.41	20.43	20.07	19.95	14.14
3.043	24.72	20.71	20.4	20.06	14.1
3.148	23.05	20.9	21.02	20.35	14.68
3.253	20.76	21.57	20.52	20.52	16.64
3.358	21.22	21.32	20.9	20.71	15.85
3.463	23.47	21.04	20.62	20.33	14.54
3.568	24.64	20.57	20.22	20.18	14.38
3.673	25.17	20.43	19.95	20.16	14.29
3.778	25.64	20.45	20.05	20.03	13.84
3.883	25.84	20.58	19.92	19.8	13.86
3.988	25.67	20.47	20.14	19.82	13.9
4.093	25.76	20.3	19.96	20.03	13.95
4.198	25.69	20.24	20.21	20	13.86
4.303	25.99	20.32	19.96	20.12	13.62
4.408	26.1	20.5	19.92	19.71	13.77
4.513	26.09	20.31	19.8	19.77	14.02
4.617	25.8	20.5	19.69	19.83	14.18
4.722	25.83	20.38	19.84	20.01	13.95
4.827	26.17	20.34	19.69	19.94	13.86
4.932	25.84	20.31	19.78	20.09	13.98
5.037	25.84	20.35	19.93	19.93	13.95
5.142	25.94	20.3	19.79	20.05	13.92
5.247	25.8	20.31	19.99	19.88	14.03
5.352	25.62	20.43	19.9	20.09	13.95
5.457	25.93	20.27	20.05	19.87	13.89
5.562	25.88	20.27	19.88	20.03	13.94
5.667	25.93	20.23	20.04	19.83	13.97
5.772	25.96	20.08	19.9	19.99	14.07
5.877	25.8	20.4	19.73	20	14.06
5.982	25.8	20.58	19.79	19.81	14.02
6.087	25.78	20.36	19.95	19.96	13.95
6.192	25.69	20.39	19.94	19.86	14.11

## Sheet: GB4
distance	Cr	Mn	Fe	Co	Ni
µm	at.%	at.%	at.%	at.%	at.%
0	25.91	20.25	20.02	20.07	13.74
0.1077	25.97	20.21	19.87	20.07	13.88
0.2153	25.81	20.44	19.89	20.09	13.78
0.323	25.81	20.31	19.67	20.12	14.09
0.4306	25.88	20.21	19.81	20.01	14.08
0.5383	25.91	20.31	19.77	20.02	13.99
0.646	25.9	20.2	19.77	19.95	14.17
0.7536	26.09	20.2	20.05	19.81	13.86
0.8613	25.82	20.39	19.77	20.2	13.81
0.969	25.76	20.49	19.71	20.04	14
1.077	25.87	20.36	19.87	19.86	14.04
1.184	25.98	20.18	19.86	20.04	13.95
1.292	26.13	20.19	19.97	20.05	13.67
1.4	25.91	20.41	19.99	19.83	13.86
1.507	26.06	20.08	19.92	19.97	13.96
1.615	25.97	20.32	20.05	19.85	13.81
1.723	25.92	20.24	19.96	20.05	13.83
1.83	25.93	20.37	19.86	19.89	13.96
1.938	25.97	20.38	19.78	19.9	13.98
2.046	25.76	20.41	20.01	19.99	13.83
2.153	26.01	20.4	19.83	19.94	13.81
2.261	25.84	20.47	20.08	19.75	13.86
2.369	25.75	20.45	19.75	20.03	14.03
2.476	25.52	20.56	19.92	20.04	13.96
2.584	25.56	20.83	19.9	19.78	13.92
2.692	24.81	20.69	20.35	19.89	14.26
2.799	23.64	21.08	20.52	20.14	14.63
2.907	21.14	21.73	20.65	20.34	16.14
3.015	19	22.77	19.61	20.05	18.56
3.122	20.83	21.97	20.65	20.16	16.4
3.23	23.85	21.05	20.42	20.04	14.64
3.338	25.19	20.65	20.24	19.76	14.17
3.445	25.57	20.51	19.82	19.98	14.12
3.553	25.81	20.36	20.21	19.71	13.91
3.66	25.94	20.38	20.06	19.94	13.68
3.768	25.84	20.46	19.76	19.9	14.05
3.876	26.02	20.42	19.86	19.87	13.83
3.983	25.93	20.3	19.96	19.85	13.96
4.091	25.97	20.46	19.74	19.77	14.06
4.199	25.97	20.18	19.99	20.05	13.81
4.306	25.9	20.31	19.99	19.93	13.87
4.414	25.9	20.36	19.9	20.07	13.77
4.522	25.94	20.26	19.98	19.9	13.92
4.63	25.92	20.52	19.94	19.79	13.82
4.737	26.23	20.32	19.71	19.87	13.87
4.845	26.06	20.25	19.82	19.84	14.04
4.952	26.11	20.24	19.84	19.83	13.97
5.06	25.86	20.33	19.95	20.13	13.72
5.168	25.88	20.45	19.99	20.07	13.62
5.276	26.06	20.53	19.8	19.83	13.77
5.383	25.97	20.39	19.94	19.69	14.01
5.491	26.04	20.39	19.7	19.97	13.9
5.598	26.06	20.44	19.86	19.81	13.83
5.706	25.92	20.46	19.88	19.98	13.76
5.814	25.93	20.4	19.83	19.81	14.02
5.922	26	20.56	19.69	19.88	13.87
6.029	25.96	20.18	19.95	20.03	13.88
6.137	25.8	20.33	19.81	20.02	14.03
6.245	25.96	20.16	19.97	19.84	14.06
6.352	26.08	20.54	20.07	19.81	13.51

## Sheet: GB5
distance	Cr	Mn	Fe	Co	Ni
µm	at.%	at.%	at.%	at.%	at.%
0	25.91	20.36	20.05	19.85	13.83
0.1059	26.07	20.34	20.02	19.74	13.82
0.2118	25.77	20.54	19.82	19.95	13.92
0.3177	25.86	20.35	20	19.95	13.84
0.4236	25.82	20.3	20.02	19.91	13.94
0.5295	25.99	20.4	19.88	19.78	13.95
0.6354	25.81	20.47	19.84	19.97	13.91
0.7412	25.76	20.43	20.04	19.74	14.02
0.8471	25.99	20.4	19.69	19.94	13.98
0.953	25.79	20.48	19.71	20.08	13.94
1.059	26.03	20.32	19.77	19.9	13.98
1.165	25.94	20.32	19.79	20.04	13.91
1.271	25.76	20.48	19.91	19.78	14.07
1.377	25.99	20.58	19.95	19.68	13.79
1.482	25.86	20.44	19.69	19.79	14.23
1.588	25.77	20.49	19.79	20.05	13.9
1.694	25.94	20.17	19.9	20.06	13.93
1.8	25.61	20.45	19.92	19.94	14.09
1.906	25.85	20.34	19.98	19.83	14
2.012	25.89	20.31	19.95	19.89	13.97
2.118	25.78	20.46	19.98	19.76	14.02
2.224	25.83	20.25	19.93	19.9	14.09
2.33	25.97	20.32	19.92	19.71	14.07
2.436	25.76	20.62	19.8	19.81	14.01
2.541	25.96	20.29	19.96	19.88	13.91
2.647	25.52	20.57	20	19.9	14.01
2.753	25.04	20.6	20.26	20.02	14.09
2.859	23.66	20.88	20.84	20.16	14.46
2.965	21.44	21.28	20.94	20.67	15.67
3.071	19.99	21.67	20.62	20.75	16.96
3.177	22.03	21.1	21.11	20.61	15.15
3.283	23.66	20.89	20.79	20.18	14.48
3.389	24.7	20.62	20.34	20.17	14.17
3.494	25.45	20.31	20.17	19.89	14.18
3.6	25.61	20.45	19.91	20.1	13.93
3.706	25.78	20.49	20.04	19.88	13.81
3.812	25.91	20.26	19.94	19.95	13.93
3.918	25.91	20.29	19.84	19.97	13.98
4.024	25.67	20.47	19.94	19.91	14.02
4.13	25.73	20.33	19.85	19.9	14.19
4.236	25.94	20.12	19.9	20.09	13.95
4.342	25.83	20.42	19.92	19.9	13.94
4.447	25.89	20.29	20.01	19.83	13.98
4.553	25.86	20.28	19.9	20.07	13.88
4.659	25.79	20.41	19.82	19.94	14.04
4.765	25.98	20.29	19.96	19.89	13.89
4.871	25.81	20.35	19.93	20.02	13.89
4.977	25.96	20.43	19.96	19.88	13.76
5.083	25.92	20.38	20	19.76	13.94
5.189	25.78	20.13	20.12	19.78	14.19
5.295	25.79	20.06	20.13	20.03	14
5.401	25.81	20.39	19.95	19.84	14.02
5.506	25.79	20.3	20.06	19.83	14.02
5.612	25.65	20.55	20.06	19.83	13.9
5.718	25.84	20.4	19.84	19.79	14.12
5.824	25.89	20.37	19.89	19.92	13.92
5.93	25.91	20.23	20.13	19.74	13.98
6.036	25.97	20.06	20.06	19.99	13.91
6.142	25.81	20.28	19.89	20.03	13.98
6.248	25.86	20.34	19.8	19.87	14.14

## Sheet: GB6
distance	Cr	Mn	Fe	Co	Ni
µm	at.%	at.%	at.%	at.%	at.%
0	26.05	20.31	19.9	19.86	13.88
0.1038	25.97	20.39	19.9	19.82	13.93
0.2077	25.91	20.46	19.6	20.05	13.97
0.3115	25.96	20.27	19.95	19.86	13.97
0.4154	25.91	20.44	19.75	19.93	13.96
0.5192	26.13	20.27	19.87	19.79	13.95
0.623	26.03	20.32	19.86	19.82	13.97
0.7269	25.94	20.41	20.01	19.91	13.72
0.8307	25.77	20.49	19.88	19.91	13.95
0.9345	26.12	20.15	19.78	19.97	13.98
1.038	25.98	20.39	19.88	19.79	13.96
1.142	26.08	20.26	19.82	19.8	14.04
1.246	25.82	20.51	19.89	20.07	13.72
1.35	25.76	20.41	19.92	19.78	14.12
1.454	26.1	20.52	19.62	20	13.77
1.558	26.05	20.26	19.91	20.07	13.71
1.661	25.98	20.34	19.71	20.03	13.94
1.765	25.88	20.48	19.89	19.85	13.9
1.869	25.99	20.28	19.8	19.89	14.04
1.973	26.06	20.64	19.88	19.93	13.5
2.077	26	20.44	19.75	19.85	13.96
2.181	25.86	20.41	19.82	19.84	14.07
2.284	25.91	20.2	20.12	19.89	13.87
2.388	25.75	20.52	19.93	19.91	13.88
2.492	25.78	20.46	19.88	19.82	14.07
2.596	25.11	20.61	20.12	20.09	14.07
2.7	24.13	21.28	20.27	19.86	14.47
2.804	22.11	21.57	20.34	20.36	15.62
2.907	19.73	22.42	19.95	20.04	17.86
3.011	17.81	23.58	18.74	19.91	19.96
3.115	17.6	23.5	19.13	19.71	20.06
3.219	21.23	22.17	20.41	19.78	16.41
3.323	24.07	21.32	19.88	19.89	14.85
3.427	24.93	20.71	19.89	19.86	14.6
3.53	25.76	20.45	19.72	19.88	14.2
3.634	25.62	20.54	19.97	20.05	13.82
3.738	25.86	20.5	19.82	20	13.83
3.842	25.92	20.32	20.02	19.93	13.81
3.946	25.79	20.45	19.69	19.87	14.2
4.05	25.99	20.47	19.75	20.06	13.73
4.154	25.8	20.39	19.86	19.88	14.08
4.257	25.83	20.64	19.76	19.68	14.09
4.361	25.9	20.33	19.83	20.05	13.89
4.465	25.75	20.66	19.9	19.8	13.89
4.569	25.72	20.24	19.85	20.11	14.09
4.673	25.78	20.32	19.92	19.92	14.06
4.777	25.79	20.29	19.89	20.11	13.92
4.88	25.81	20.44	19.84	19.94	13.98
4.984	25.86	20.24	19.93	20.12	13.85
5.088	25.91	20.4	20.09	19.81	13.79
5.192	25.95	20.41	19.96	19.81	13.88
5.296	25.95	20.32	19.88	19.84	14.01
5.399	25.89	20.16	20.01	19.92	14.02
5.503	26	20.34	19.89	20.02	13.75
5.607	25.72	20.49	19.69	20.1	14
5.711	25.65	20.56	20.09	19.84	13.86
5.815	25.82	20.29	19.98	20.09	13.82
5.919	25.78	20.32	19.92	19.97	14.01
6.023	25.78	20.36	20.07	19.87	13.91
6.126	25.88	20.51	19.56	20.02	14.04
