# Supplementary material for: Data related to the growth of σ-phase precipitates in CrMnFeCoNi high-entropy alloys: Temporal evolutions of precipitate dimensions and concentration profiles at interfaces
Source: Data Brief. 2020 Oct 21;33:106449. doi: 10.1016/j.dib.2020.106449 (PMC7607391; doi:10.1016/j.dib.2020.106449)
Supplement: Supplementary file 1 [file mmc1.zip › Upload_Data_in_Brief/EDX_line_scan_GB/0700C_0100h_GB.xlsx]

## Sheet: GB1
distance	Cr	Mn	Fe	Co	Ni
µm	at.%	at.%	at.%	at.%	at.%
0	25.82	20.34	19.9	19.99	13.95
0.2	26.03	20.4	20	19.92	13.64
0.4	25.98	20.29	19.86	20.06	13.82
0.6	25.68	20.45	19.99	20.04	13.84
0.8	25.6	20.43	19.85	20.16	13.96
1	25.9	20.44	20.01	19.81	13.83
1.2	25.79	20.25	20.39	19.92	13.65
1.4	25.74	20.4	20.06	20	13.79
1.6	25.64	20.68	20.11	19.91	13.67
1.8	24.44	20.75	20.79	19.82	14.19
2	22.47	21.14	20.66	20.76	14.97
2.2	19.94	22.05	20.01	20.23	17.77
2.4	21.94	21.26	20.73	20.74	15.34
2.6	24.15	20.66	20.74	20.2	14.25
2.8	25.23	20.74	20.06	20.14	13.83
3	25.76	20.47	20.27	19.79	13.72
3.2	25.69	20.33	20.25	19.82	13.9
3.4	26.17	20.31	19.97	19.6	13.95
3.6	25.88	20.36	20.11	19.94	13.71
3.8	25.76	20.56	20.1	19.83	13.76
4	25.67	20.35	20.07	20.07	13.85
4.2	25.95	20.27	20.01	20.03	13.74
4.4	25.93	20.36	19.93	19.67	14.11

## Sheet: GB2
distance	Cr	Mn	Fe	Co	Ni
µm	at.%	at.%	at.%	at.%	at.%
0	25.82	20.28	19.89	20	14.01
0.2	25.91	20.42	19.96	19.77	13.94
0.4	25.92	20.24	19.72	20.15	13.95
0.6	25.78	20.37	20.04	19.94	13.87
0.8	25.88	20.37	19.85	20.07	13.83
1	25.82	20.55	19.95	19.79	13.9
1.2	25.83	20.39	20.02	20.01	13.75
1.4	25.63	20.51	20.15	19.82	13.89
1.6	25	20.82	20.49	19.87	13.81
1.8	23.72	20.82	20.72	20.26	14.48
2	21.17	21.55	20.7	20.78	15.81
2.2	20.23	21.78	20.21	20.76	17.02
2.4	22.71	21.2	20.84	20.61	14.63
2.6	24.69	20.97	20.55	19.89	13.91
2.8	25.66	20.22	20.15	20.18	13.79
3	25.89	20.48	19.98	19.85	13.79
3.2	26.23	20.4	19.9	19.81	13.67
3.4	25.85	20.53	19.84	20.09	13.68
3.6	25.66	20.37	20.19	19.88	13.9
3.8	25.95	20.28	19.85	19.71	14.21
4	25.99	20.32	20.26	19.59	13.86
4.2	25.89	20.57	19.78	19.74	14.02

## Sheet: GB3
distance	Cr	Mn	Fe	Co	Ni
µm	at.%	at.%	at.%	at.%	at.%
0	26.06	20.74	19.96	19.53	13.71
0.2	25.89	20.36	19.9	20	13.85
0.4	25.9	20.33	20.11	19.89	13.76
0.6	25.89	20.24	20.12	20.03	13.72
0.8	25.92	20.42	20.08	19.93	13.65
1	26.06	20.59	19.91	19.85	13.59
1.2	26.12	20.27	19.77	19.77	14.07
1.4	25.54	20.41	20.25	19.9	13.9
1.6	24.95	20.7	20.46	19.89	14
1.8	23.26	21.07	20.8	20.29	14.57
2	21.51	21.62	20.03	20.14	16.7
2.2	21.24	21.88	18.97	19.83	18.08
2.4	22.89	21.28	20.16	20.09	15.59
2.6	23.86	20.98	20.92	19.91	14.33
2.8	25.03	20.81	20.34	19.86	13.97
3	25.88	20.37	20.05	20.03	13.67
3.2	25.74	20.35	19.77	19.99	14.15
3.4	25.89	20.43	20.05	20.03	13.61
3.6	25.83	20.46	19.9	19.76	14.04
3.8	25.95	20.25	19.88	19.91	14.01
4	25.97	20.29	20.04	19.94	13.76
4.2	25.94	20.4	19.76	19.91	13.99

## Sheet: GB4
distance	Cr	Mn	Fe	Co	Ni
µm	at.%	at.%	at.%	at.%	at.%
0	25.98	20.49	19.87	19.88	13.78
0.2	26.15	20.54	19.91	19.71	13.7
0.4	25.71	20.47	20.07	19.81	13.94
0.6	25.95	20.31	19.87	20.19	13.68
0.8	25.93	20.08	20.16	19.81	14.01
1	26.2	20.27	19.86	19.65	14.03
1.2	25.9	20.34	19.96	19.97	13.83
1.4	25.64	20.37	20.21	19.89	13.89
1.6	24.62	20.76	20.65	20.12	13.85
1.8	22.47	21.36	20.89	20.46	14.82
2	19.61	22.16	19.9	20.62	17.72
2.2	22.04	21.49	20.74	20.43	15.3
2.4	24.08	20.88	20.76	20.18	14.1
2.6	25.07	20.58	20.23	19.95	14.18
2.8	25.93	20.14	20.22	20.1	13.6
3	25.89	20.16	20	20.08	13.87
3.2	26.05	20.15	20.01	19.79	14
3.4	25.84	20.4	20.17	19.74	13.84
3.6	25.94	20.22	20.09	20.02	13.73
3.8	26.06	20.46	20.05	19.8	13.64
4	25.92	20.37	19.88	19.99	13.84
4.2	26	20.34	19.91	19.96	13.78

## Sheet: GB5
distance	Cr	Mn	Fe	Co	Ni
µm	at.%	at.%	at.%	at.%	at.%
0	25.9	20.26	19.95	19.96	13.92
0.2	25.86	20.34	19.95	19.8	14.04
0.4	26.1	20.24	19.85	20.06	13.75
0.6	25.95	20.39	20.05	19.98	13.62
0.8	26.05	20.37	19.87	19.9	13.81
1	25.88	20.21	19.93	20.19	13.79
1.2	26.17	20.31	19.81	19.77	13.94
1.4	25.72	20.33	20.25	20.02	13.68
1.6	25.17	20.71	20.54	19.98	13.61
1.8	23.53	20.91	20.98	20.16	14.42
2	20.64	21.59	20.42	20.69	16.67
2.2	20.4	21.85	20.34	20.73	16.68
2.4	23.2	21.14	20.98	20.29	14.39
2.6	24.95	20.83	20.37	20.08	13.77
2.8	25.72	20.37	20.15	19.84	13.91
3	26.01	20.27	19.93	19.86	13.92
3.2	26.09	20.3	19.79	19.84	13.98
3.4	26.01	20.41	19.98	20.01	13.6
3.6	25.97	20.27	20.02	19.88	13.86
3.8	26.14	20.59	20.05	19.7	13.51
4	26.12	20.38	19.92	19.78	13.81
