# Supplementary material for: Data related to the growth of σ-phase precipitates in CrMnFeCoNi high-entropy alloys: Temporal evolutions of precipitate dimensions and concentration profiles at interfaces
Source: Data Brief. 2020 Oct 21;33:106449. doi: 10.1016/j.dib.2020.106449 (PMC7607391; doi:10.1016/j.dib.2020.106449)
Supplement: Supplementary file 1 [file mmc1.zip › Upload_Data_in_Brief/EDX_line_scan_GB/0700C_0500h_GB.xlsx]

## Sheet: GB1
distance	Cr	Mn	Fe	Co	Ni
µm	at.%	at.%	at.%	at.%	at.%
0	25.96	20.1	19.73	20.15	14.07
0.2	25.82	20.57	20.16	19.86	13.59
0.4	25.99	20.82	19.47	19.84	13.87
0.6	25.69	20.51	19.95	20.06	13.79
0.8	26.18	20.34	19.93	19.67	13.88
1	25.83	20.71	19.82	19.99	13.66
1.2	25.69	20.35	19.7	19.91	14.35
1.4	25.51	20.7	20.1	19.93	13.75
1.6	25.92	20.63	20.08	19.89	13.48
1.8	26.07	20.37	19.86	19.65	14.05
2	25.79	20.29	20.33	19.42	14.17
2.2	26.09	20.38	19.84	19.67	14.02
2.4	25.66	20.31	20.05	19.95	14.03
2.6	26.31	20.37	19.85	19.69	13.77
2.8	25.88	20.24	19.83	20.21	13.84
3	26.02	20.74	19.9	19.56	13.77
3.2	25.55	20.49	19.78	20.1	14.08
3.4	25.61	20.28	19.96	20.32	13.83
3.6	25.71	20.28	20.41	19.66	13.95
3.8	25.59	20.35	20.15	19.8	14.11
4	25.24	20.82	19.84	20.12	13.97
4.2	25.25	20.68	20.06	19.99	14.01
4.4	24.04	20.71	20.84	20.19	14.23
4.6	22.33	21.14	20.99	20.78	14.76
4.8	20.64	21.84	20.54	20.98	16
5	17.77	23.48	19.07	19.65	20.03
5.2	17.62	23.57	18.77	19.73	20.31
5.4	18.16	23.14	19.05	19.63	20.01
5.6	19.17	22.67	19.23	19.72	19.21
5.8	20.02	22.36	19.64	20.16	17.81
6	21.35	21.27	20.51	20.65	16.23
6.2	22.53	20.82	20.67	20.99	14.99
6.4	23.41	20.87	20.96	20.25	14.51
6.6	24.7	20.58	21.14	19.66	13.93
6.8	25	20.65	20.47	19.77	14.11
7	25.19	20.58	20.34	19.97	13.91
7.2	25.75	20.4	20.44	19.81	13.61
7.4	25.41	20.72	20	19.91	13.96
7.6	25.61	20.32	19.85	19.95	14.26
7.8	25.58	20.41	20.19	20.14	13.68
8	25.88	20.6	20	19.51	14
8.2	26.08	20.57	19.9	19.8	13.64
8.4	25.82	20.3	20.16	19.83	13.9
8.6	26.05	20.63	19.98	19.85	13.5
8.8	25.72	20.54	19.87	19.88	13.98
9	25.9	20.16	20.09	19.94	13.91
9.2	26.1	20.46	19.75	19.75	13.93
9.4	25.92	20.37	19.78	20.16	13.77
9.6	26.02	20.57	19.93	19.49	14
9.8	25.94	20.26	19.99	19.8	14.02

## Sheet: GB2
distance	Cr	Mn	Fe	Co	Ni
µm	at.%	at.%	at.%	at.%	at.%
0	25.9	20.36	19.89	19.87	13.98
0.2	26.06	20.53	19.83	19.69	13.89
0.4	25.85	20.48	19.75	19.83	14.09
0.6	25.82	20.43	19.97	19.8	13.98
0.8	26.03	20.26	19.81	20.02	13.87
1	25.92	20.41	19.91	19.78	13.98
1.2	25.83	20.37	20.06	19.76	13.98
1.4	25.92	20.29	19.79	20.02	13.98
1.6	25.93	20.39	19.72	19.87	14.08
1.8	25.87	20.36	19.82	19.9	14.05
2	25.73	20.56	20.02	19.68	14
2.2	25.58	20.54	19.88	20.03	13.97
2.4	25.56	20.48	20.01	20.02	13.92
2.6	25.46	20.56	19.94	20.06	13.97
2.8	25.22	20.66	20.29	19.81	14.02
3	24.59	20.84	20.57	20.21	13.8
3.2	23.32	21.28	20.82	20.43	14.15
3.4	21.48	21.4	21.06	20.93	15.13
3.6	18.72	22.9	20.1	20.42	17.87
3.8	18.12	23.22	19.13	19.81	19.73
4	18.8	22.51	19.31	19.88	19.49
4.2	19.94	22.37	19.61	20.18	17.91
4.4	21.1	21.48	20.52	20.59	16.31
4.6	22.5	21.03	20.67	20.76	15.04
4.8	23.77	20.9	20.67	20.44	14.22
5	24.56	20.62	20.88	19.88	14.05
5.2	24.77	20.75	20.34	20.08	14.05
5.4	25.16	20.55	20.19	20.31	13.78
5.6	25.52	20.62	20.1	19.79	13.97
5.8	25.56	20.46	19.96	20.07	13.94
6	25.75	20.4	19.76	20.19	13.91
6.2	25.86	20.38	19.84	19.85	14.07
6.4	25.79	20.29	19.94	20.01	13.97
6.6	25.72	20.49	20.02	19.83	13.94
6.8	26.14	20.64	19.92	19.71	13.59
7	26.05	20.53	20.12	19.75	13.56

## Sheet: GB3
distance	Cr	Mn	Fe	Co	Ni
µm	at.%	at.%	at.%	at.%	at.%
0	26.04	20.56	19.53	19.99	13.88
0.2	26.18	20.49	19.9	19.91	13.53
0.4	25.98	20.35	19.97	19.95	13.74
0.6	25.89	20.41	19.89	19.88	13.94
0.8	25.98	20.58	19.79	19.86	13.78
1	25.84	20.23	19.8	20.11	14.02
1.2	26	20.46	19.64	19.91	14
1.4	25.88	20.65	19.81	19.67	14
1.6	25.86	20.4	19.97	19.83	13.94
1.8	25.7	20.55	20.15	19.82	13.78
2	26.02	20.4	19.93	19.99	13.65
2.2	25.55	20.39	20.13	20.13	13.81
2.4	25.48	20.37	20.16	19.7	14.29
2.6	24.76	20.97	20.43	20.03	13.81
2.8	23.93	21.01	21.16	19.86	14.04
3	23.02	21.1	20.95	20.49	14.44
3.2	21.72	20.91	21.3	20.81	15.26
3.4	20.09	22	20.08	20.76	17.06
3.6	18.58	22.74	19.82	20.1	18.76
3.8	18.45	22.71	19.43	20.26	19.15
4	20.75	21.75	20.68	20.96	15.86
4.2	22.43	21.21	21.05	20.58	14.73
4.4	23.88	20.82	21.01	20.27	14.01
4.6	24.64	20.56	20.77	19.99	14.05
4.8	25.2	20.78	20.43	19.82	13.78
5	25.27	20.62	20.01	20.01	14.1
5.2	25.77	20.59	19.87	19.89	13.88
5.4	25.63	20.43	19.9	20.23	13.81
5.6	25.93	20.28	19.84	19.83	14.13
5.8	25.79	20.65	19.66	19.86	14.03
6	26.24	20.06	19.97	20.06	13.67
6.2	25.77	20.3	20.03	19.86	14.03
6.4	25.79	20.22	20.06	19.9	14.03
6.6	25.74	20.73	19.84	20.02	13.67
6.8	25.98	20.36	19.97	20.12	13.57
7	26.02	20.33	19.94	19.81	13.9
7.2	26.17	20.67	19.94	19.59	13.64

## Sheet: GB4
distance	Cr	Mn	Fe	Co	Ni
µm	at.%	at.%	at.%	at.%	at.%
0	25.92	20.33	20.17	19.99	13.58
0.2	26.14	20.23	19.69	20.06	13.87
0.4	26.06	20.4	19.95	19.62	13.97
0.6	26.1	20.24	19.77	19.78	14.12
0.8	25.61	20.38	19.69	20.17	14.15
1	26.07	20.33	19.87	19.72	14.02
1.2	26	20.43	19.8	19.9	13.87
1.4	25.8	20.43	19.99	19.98	13.8
1.6	25.78	20.37	19.97	19.88	14.01
1.8	25.81	20.12	20.02	20.16	13.89
2	25.6	20.18	20.08	20.11	14.04
2.2	25.65	20.34	20.13	20.01	13.87
2.4	25.57	20.66	20.11	19.81	13.85
2.6	25.35	20.7	20.25	20.01	13.69
2.8	24.87	20.69	20.44	19.82	14.19
3	24.29	20.52	20.93	20.15	14.11
3.2	22.5	20.97	21.32	20.46	14.75
3.4	19.74	21.93	20.51	20.9	16.92
3.6	18.02	23.33	19.21	19.38	20.06
3.8	17.86	23.31	19.11	19.57	20.14
4	18.99	22.91	19.26	19.84	19
4.2	19.89	22.28	19.4	20.37	18.06
4.4	21.24	21.64	20.41	20.41	16.3
4.6	22.61	21.39	20.51	20.6	14.9
4.8	23.38	21.01	20.66	20.7	14.26
5	24.45	20.92	20.51	20.04	14.07
5.2	24.83	20.68	20.39	20.08	14.02
5.4	25.21	20.64	20.22	20.04	13.89
5.6	25.57	20.54	20.15	19.89	13.85
5.8	25.63	20.56	19.97	19.98	13.87
6	25.72	20.21	20.06	20.13	13.88
6.2	25.95	20.32	20.18	19.67	13.88
6.4	25.87	20.54	20.17	19.67	13.75
6.6	25.83	20.39	20.08	19.85	13.85
6.8	25.76	20.36	19.88	19.91	14.08

## Sheet: GB5
distance	Cr	Mn	Fe	Co	Ni
µm	at.%	at.%	at.%	at.%	at.%
0	25.88	20.72	19.57	19.95	13.88
0.2	25.84	20.52	20.16	19.79	13.7
0.4	26	20.17	20.06	19.94	13.83
0.6	25.86	20.59	19.68	20.22	13.65
0.8	26.07	20.78	19.85	19.52	13.78
1	25.93	20.61	19.89	19.84	13.73
1.2	25.82	20.63	20.03	19.79	13.72
1.4	25.9	20.29	19.89	20.03	13.88
1.6	25.87	20.13	20.12	20.02	13.86
1.8	25.94	20.5	20.01	19.9	13.66
2	25.89	20.44	20.11	19.93	13.62
2.2	25.33	20.52	20.67	19.92	13.55
2.4	24.89	20.53	20.5	20.03	14.05
2.6	24.08	20.66	20.79	20.57	13.9
2.8	23.08	21.19	20.6	20.71	14.42
3	21.94	21.18	20.49	20.79	15.6
3.2	20.34	21.87	19.83	20.6	17.36
3.4	19.15	22.16	19.5	19.92	19.28
3.6	20.3	21.74	20.02	20.59	17.36
3.8	22.08	21.24	20.68	20.77	15.23
4	23.8	20.65	20.89	20.6	14.06
4.2	24.3	21.03	20.66	19.83	14.17
4.4	25.15	20.35	20.62	19.57	14.3
4.6	25.29	20.6	20.23	20.09	13.8
4.8	25.85	20.38	19.76	20.04	13.97
5	25.68	20.19	20.05	20.15	13.93
5.2	25.85	20.31	20.19	19.81	13.85
5.4	25.78	20.19	20.4	19.92	13.71
5.6	25.9	20.34	20.07	19.8	13.88
5.8	25.89	20.47	19.98	20.02	13.65
6	25.91	20.36	19.86	20.01	13.86
6.2	26.04	20.28	19.79	19.88	14.01
6.4	26.2	20.27	19.67	20	13.86
6.6	26	20.28	20.08	19.93	13.72
6.8	26	20.5	19.98	19.88	13.64
