# Supplementary material for: Data related to the growth of σ-phase precipitates in CrMnFeCoNi high-entropy alloys: Temporal evolutions of precipitate dimensions and concentration profiles at interfaces
Source: Data Brief. 2020 Oct 21;33:106449. doi: 10.1016/j.dib.2020.106449 (PMC7607391; doi:10.1016/j.dib.2020.106449)
Supplement: Supplementary file 1 [file mmc1.zip › Upload_Data_in_Brief/EDX_line_scan_GB/0700C_1000h_GB.xlsx]

## Sheet: GB1
distance	Cr	Mn	Fe	Co	Ni
µm	at.%	at.%	at.%	at.%	at.%
0	26.06	20.57	19.91	19.69	13.77
0.2	26.21	20.28	20.15	19.71	13.64
0.4	25.95	20.09	19.67	20.15	14.13
0.6	25.99	20.45	19.64	20.05	13.87
0.8	25.97	20.45	19.98	19.79	13.81
1	25.81	20.38	20.14	19.97	13.7
1.2	26.04	20.31	19.75	19.54	14.36
1.4	26.03	20.54	19.79	19.73	13.91
1.6	25.75	20.46	20.18	19.72	13.88
1.8	26.02	20.45	19.99	19.88	13.65
2	25.79	20.29	20.01	19.97	13.94
2.2	25.94	20.29	20.09	20.02	13.66
2.4	25.95	20.59	19.81	19.9	13.75
2.6	25.54	20.34	20.25	19.89	13.98
2.8	25.59	20.57	20.17	19.57	14.1
3	25.27	20.56	20.19	19.95	14.03
3.2	24.95	20.64	20.5	19.83	14.08
3.4	24.54	20.75	20.4	20.38	13.94
3.6	24.39	20.61	20.65	20.29	14.06
3.8	23.56	20.66	21.02	20.4	14.37
4	22.57	20.93	20.35	20.78	15.37
4.2	21.42	21.09	20.04	20.45	17
4.4	20.6	21.92	19.21	20.06	18.2
4.6	19.57	22.55	19.05	19.98	18.86
4.8	18.48	22.92	18.76	19.78	20.05
5	17.8	23.33	18.93	19.6	20.33
5.2	17.83	23.06	19.22	20.28	19.61
5.4	19.49	22.39	20.61	20.72	16.79
5.6	21.38	21.35	20.95	20.9	15.41
5.8	22.31	21.02	21.22	20.85	14.6
6	23.58	20.93	21.17	20.25	14.07
6.2	24.37	20.67	20.79	20.33	13.84
6.4	24.64	20.58	20.56	20.16	14.06
6.6	25.1	20.57	20.09	20.44	13.8
6.8	25.3	20.77	20.09	19.65	14.19
7	25.89	20.33	20.15	19.56	14.06
7.2	25.68	20.53	20.07	20.15	13.56
7.4	25.63	20.27	20.1	19.69	14.31
7.6	26.05	20.35	19.62	20.07	13.92
7.8	25.91	20.45	20.21	19.79	13.66
8	26.04	20.12	20.13	19.82	13.89
8.2	25.85	20.28	19.57	20	14.3
8.4	26.09	20.25	20.24	19.96	13.45
8.6	26.24	20.47	19.55	19.95	13.78
8.8	25.85	20.5	19.82	20.11	13.72
9	26.04	20	19.95	20.11	13.91
9.2	26.1	20.41	19.69	19.86	13.93
9.4	25.99	20.68	19.74	19.96	13.63
9.6	25.9	20.41	19.79	19.91	13.98
9.8	25.88	19.92	20.24	20.14	13.82
10	26.03	20.27	19.73	19.93	14.03

## Sheet: GB2
distance	Cr	Mn	Fe	Co	Ni
µm	at.%	at.%	at.%	at.%	at.%
0	26.32	20.57	19.94	19.79	13.38
0.2	25.85	20.29	19.99	20.18	13.68
0.4	26	20.44	19.75	20.04	13.76
0.6	26.09	20.35	20.05	19.49	14.02
0.8	26	20.23	19.84	19.68	14.24
1	25.97	20.43	19.82	20.02	13.76
1.2	25.78	20.41	19.76	20.14	13.91
1.4	25.81	20.08	19.93	20.08	14.1
1.6	25.92	20.51	20.08	19.78	13.71
1.8	25.63	20.44	20.4	19.83	13.69
2	25.64	20.31	20.31	19.74	14
2.2	25.83	20.44	19.77	20.26	13.7
2.4	25.69	20.37	20.14	20.07	13.73
2.6	25.71	20.34	19.86	19.81	14.28
2.8	25.5	20.44	19.97	20.13	13.97
3	25.4	20.71	20.11	19.85	13.93
3.2	25.21	20.84	20.24	20.08	13.64
3.4	24.67	20.94	20.99	19.52	13.88
3.6	24.39	20.5	20.24	20.37	14.5
3.8	24.1	20.94	21.05	20.19	13.72
4	23.46	20.77	21.29	20.64	13.84
4.2	22.82	21.25	20.93	20.66	14.34
4.4	21.87	21.15	20.78	21.18	15.03
4.6	20.71	21.65	21.12	20.83	15.68
4.8	19.56	21.72	20.35	20.94	17.43
5	18.21	22.76	20.15	20.28	18.61
5.2	17.73	23.21	19.57	19.67	19.82
5.4	18.04	22.9	19.41	20.2	19.44
5.6	18.77	22.51	19.84	20.54	18.34
5.8	19.46	22.51	20.01	20.83	17.19
6	20.48	21.66	20.63	20.75	16.48
6.2	21.52	21.48	20.64	20.88	15.47
6.4	22.15	21.38	21.39	20.62	14.46
6.6	23.18	21.05	21.28	20.74	13.74
6.8	23.19	21.03	20.96	20.54	14.28
7	23.86	21.06	21.07	20.49	13.52
7.2	23.85	20.79	21.32	20.12	13.91
7.4	24.64	20.78	20.55	20.01	14.02
7.6	25.02	20.7	20.59	19.74	13.95
7.8	24.75	20.75	20.6	19.98	13.91
8	25.18	20.41	20.28	20.12	14
8.2	25.34	20.9	19.93	19.97	13.86
8.4	25.52	20.54	19.76	20.24	13.93
8.6	25.53	20.3	20.35	20.18	13.64
8.8	25.75	20.33	20.13	20.15	13.65
9	25.59	20.52	20.08	20	13.83
9.2	25.56	20.53	19.8	20.2	13.91
9.4	25.72	20.65	19.81	20.01	13.81
9.6	25.61	20.44	19.91	20.09	13.95
9.8	25.69	20.36	20	19.66	14.3
10	25.88	19.81	19.99	20.2	14.12
--	--	--	--	--	--
--	--	--	--	--	--
--	--	--	--	--	--
--	--	--	--	--	--
--	--	--	--	--	--
--	--	--	--	--	--
--	--	--	--	--	--
--	--	--	--	--	--
--	--	--	--	--	--
--	--	--	--	--	--
--	--	--	--	--	--
--	--	--	--	--	--
--	--	--	--	--	--
--	--	--	--	--	--
--	--	--	--	--	--
--	--	--	--	--	--
--	--	--	--	--	--
--	--	--	--	--	--
--	--	--	--	--	--
--	--	--	--	--	--
--	--	--	--	--	--
--	--	--	--	--	--
--	--	--	--	--	--
--	--	--	--	--	--
--	--	--	--	--	--
--	--	--	--	--	--
--	--	--	--	--	--
--	--	--	--	--	--
--	--	--	--	--	--
--	--	--	--	--	--
--	--	--	--	--	--
--	--	--	--	--	--
--	--	--	--	--	--
--	--	--	--	--	--
--	--	--	--	--	--
--	--	--	--	--	--
--	--	--	--	--	--
--	--	--	--	--	--
--	--	--	--	--	--
--	--	--	--	--	--
--	--	--	--	--	--
--	--	--	--	--	--
--	--	--	--	--	--
--	--	--	--	--	--
--	--	--	--	--	--
--	--	--	--	--	--
--	--	--	--	--	--
--	--	--	--	--	--
--	--	--	--	--	--

## Sheet: GB3
distance	Cr	Mn	Fe	Co	Ni
µm	at.%	at.%	at.%	at.%	at.%
0	25.99	20.39	19.77	19.86	13.99
0.2	26.14	20.03	20.38	19.69	13.76
0.4	26	20.14	20.03	19.76	14.07
0.6	26.13	20.27	19.91	19.89	13.8
0.8	25.7	20.26	19.86	20.27	13.9
1	25.79	20.09	20.07	20.13	13.92
1.2	25.92	20.31	19.77	20.18	13.82
1.4	25.67	20.44	19.87	19.91	14.11
1.6	25.97	20.18	19.78	19.87	14.2
1.8	25.84	20.13	19.83	19.94	14.26
2	25.71	20.72	20	19.9	13.68
2.2	25.95	19.98	20.24	19.86	13.97
2.4	25.85	20.31	20.19	19.56	14.09
2.6	25.76	20.37	19.74	20.24	13.89
2.8	25.54	20.1	20.04	20.19	14.13
3	25.89	20.18	20	20.05	13.88
3.2	25.61	20.68	19.66	19.97	14.08
3.4	25.7	20.56	20.15	19.76	13.82
3.6	25.44	20.11	20.06	20	14.38
3.8	25.43	20.8	20.48	19.65	13.65
4	25.01	20.72	20.34	20.16	13.77
4.2	24.3	20.9	21.07	19.82	13.91
4.4	23.04	20.95	21.13	20.31	14.56
4.6	22.15	21.23	21.38	20.42	14.82
4.8	20.21	21.64	21.02	21.04	16.1
5	18.13	23	19.56	20.23	19.08
5.2	16.95	23.83	18.93	19.89	20.4
5.4	17.78	23.23	19.06	19.93	20.01
5.6	18.56	23.24	19.17	19.95	19.07
5.8	19.55	22.25	20.01	20.22	17.97
6	20.4	21.95	20.28	20.72	16.66
6.2	21.58	21.64	20.75	20.62	15.4
6.4	22.74	21.11	20.74	20.81	14.59
6.6	23.43	20.8	21.07	20.52	14.18
6.8	24.16	20.78	20.93	20.04	14.08
7	24.55	20.6	20.5	20.01	14.35
7.2	24.75	20.74	20.25	20.29	13.98
7.4	25.39	20.56	20.41	19.81	13.83
7.6	25.24	20.48	20.25	20.13	13.89
7.8	25.85	20.4	20.09	19.85	13.81
8	25.65	20.06	20.51	19.91	13.87
8.2	25.71	20.23	19.87	20.09	14.1
8.4	25.8	20.52	19.75	20.24	13.69
8.6	25.92	20.16	19.85	19.94	14.13
8.8	26.03	20.53	20.1	19.65	13.7
9	26.05	20.14	20.06	19.95	13.81
9.2	25.75	20.35	20.12	20.02	13.76
9.4	25.71	20.45	20.15	20.11	13.57
9.6	25.83	20.42	20.19	20.13	13.44
9.8	25.99	20.63	20.16	19.55	13.67
10	25.91	20.31	20.04	19.92	13.82
--	--	--	--	--	--
--	--	--	--	--	--
--	--	--	--	--	--
--	--	--	--	--	--
--	--	--	--	--	--
--	--	--	--	--	--
--	--	--	--	--	--
--	--	--	--	--	--
--	--	--	--	--	--
--	--	--	--	--	--
--	--	--	--	--	--
--	--	--	--	--	--
--	--	--	--	--	--
--	--	--	--	--	--
--	--	--	--	--	--
--	--	--	--	--	--
--	--	--	--	--	--
--	--	--	--	--	--
--	--	--	--	--	--
--	--	--	--	--	--
--	--	--	--	--	--
--	--	--	--	--	--
--	--	--	--	--	--
--	--	--	--	--	--
--	--	--	--	--	--
--	--	--	--	--	--
--	--	--	--	--	--
--	--	--	--	--	--
--	--	--	--	--	--
--	--	--	--	--	--
--	--	--	--	--	--
--	--	--	--	--	--
--	--	--	--	--	--
--	--	--	--	--	--
--	--	--	--	--	--
--	--	--	--	--	--
--	--	--	--	--	--
--	--	--	--	--	--
--	--	--	--	--	--
--	--	--	--	--	--
--	--	--	--	--	--
--	--	--	--	--	--
--	--	--	--	--	--
--	--	--	--	--	--
--	--	--	--	--	--
--	--	--	--	--	--
--	--	--	--	--	--
--	--	--	--	--	--
--	--	--	--	--	--

## Sheet: GB4
distance	Cr	Mn	Fe	Co	Ni
µm	at.%	at.%	at.%	at.%	at.%
0	25.72	20.28	20.24	19.96	13.79
0.2	25.59	20.67	20.06	19.71	13.96
0.4	25.27	20.15	20.36	19.86	14.37
0.6	25.21	20.11	20.21	20.33	14.15
0.8	25.24	20.45	20.38	20.35	13.58
1	25.8	20.06	20.45	20.06	13.63
1.2	25.92	20.33	19.74	20.1	13.91
1.4	25.57	20.14	20.04	20.08	14.16
1.6	26.06	20.01	19.96	19.95	14.01
1.8	25.96	20.12	19.96	20.01	13.95
2	25.76	20.58	19.89	19.84	13.93
2.2	25.9	20.08	20.15	19.85	14.01
2.4	25.85	20.12	20.12	20.3	13.62
2.6	25.68	20	19.92	20.08	14.33
2.8	25.84	20.28	20.5	19.56	13.82
3	25.97	19.97	20.05	20.01	13.99
3.2	25.88	20.48	19.61	20.08	13.96
3.4	25.83	20.11	20.19	19.98	13.9
3.6	25.8	20.48	19.86	20.19	13.67
3.8	25.65	20.47	19.95	19.89	14.04
4	25.3	20.43	20.15	20.19	13.93
4.2	25.37	20.42	20.12	20.4	13.69
4.4	24.39	20.8	20.51	20.21	14.09
4.6	23.54	20.88	21.23	20.3	14.05
4.8	21.75	21.2	21.18	20.81	15.06
5	19.55	22.01	20.58	20.87	16.99
5.2	17.46	23.44	19.29	19.71	20.1
5.4	17.32	23.31	19.15	19.57	20.65
5.6	17.6	23.34	18.67	19.97	20.41
5.8	18.48	23.02	19.34	19.67	19.49
6	19.36	22.3	19.98	19.94	18.42
6.2	20.55	21.56	20.57	21.14	16.19
6.4	22.15	21.06	21.21	20.75	14.83
6.6	23.13	21.18	20.66	20.76	14.28
6.8	23.75	20.91	20.96	20.47	13.91
7	24.4	20.7	20.87	19.94	14.09
7.2	25.09	20.72	20.76	19.85	13.58
7.4	25.33	20.57	20.09	20.15	13.85
7.6	25.66	20.76	19.99	19.81	13.77
7.8	25.54	20.41	20.12	20.08	13.85
8	25.72	20.22	20.06	19.85	14.16
8.2	25.75	20.49	20.05	19.72	13.99
8.4	25.78	20.43	20.1	19.8	13.89
8.6	25.7	20.65	19.9	19.93	13.82
8.8	25.85	20.16	20.12	20.17	13.71
9	26.04	20.31	20.03	19.95	13.67
9.2	26.07	20.52	19.88	19.77	13.77
9.4	25.67	20.33	20.13	19.96	13.92
9.6	25.91	20.68	19.99	19.75	13.67
9.8	26.02	20.22	19.98	20.21	13.57
10	26.03	20.28	19.8	19.88	14
--	--	--	--	--	--
--	--	--	--	--	--
--	--	--	--	--	--
--	--	--	--	--	--
--	--	--	--	--	--
--	--	--	--	--	--
--	--	--	--	--	--
--	--	--	--	--	--
--	--	--	--	--	--
--	--	--	--	--	--
--	--	--	--	--	--
--	--	--	--	--	--
--	--	--	--	--	--
--	--	--	--	--	--
--	--	--	--	--	--
--	--	--	--	--	--
--	--	--	--	--	--
--	--	--	--	--	--
--	--	--	--	--	--
--	--	--	--	--	--
--	--	--	--	--	--
--	--	--	--	--	--
--	--	--	--	--	--
--	--	--	--	--	--
--	--	--	--	--	--
--	--	--	--	--	--
--	--	--	--	--	--
--	--	--	--	--	--
--	--	--	--	--	--
--	--	--	--	--	--
--	--	--	--	--	--
--	--	--	--	--	--
--	--	--	--	--	--
--	--	--	--	--	--
--	--	--	--	--	--
--	--	--	--	--	--
--	--	--	--	--	--
--	--	--	--	--	--
--	--	--	--	--	--
--	--	--	--	--	--
--	--	--	--	--	--
--	--	--	--	--	--
--	--	--	--	--	--
--	--	--	--	--	--
--	--	--	--	--	--
--	--	--	--	--	--
--	--	--	--	--	--
--	--	--	--	--	--
--	--	--	--	--	--
--	--	--	--	--	--
--	--	--	--	--	--
--	--	--	--	--	--
--	--	--	--	--	--
--	--	--	--	--	--
--	--	--	--	--	--
--	--	--	--	--	--
--	--	--	--	--	--
--	--	--	--	--	--
--	--	--	--	--	--
--	--	--	--	--	--
--	--	--	--	--	--
--	--	--	--	--	--
--	--	--	--	--	--
--	--	--	--	--	--
--	--	--	--	--	--
--	--	--	--	--	--
--	--	--	--	--	--
--	--	--	--	--	--
--	--	--	--	--	--
--	--	--	--	--	--
--	--	--	--	--	--
--	--	--	--	--	--
--	--	--	--	--	--
--	--	--	--	--	--
--	--	--	--	--	--
--	--	--	--	--	--
--	--	--	--	--	--
--	--	--	--	--	--
--	--	--	--	--	--
--	--	--	--	--	--
--	--	--	--	--	--
--	--	--	--	--	--
--	--	--	--	--	--
--	--	--	--	--	--
--	--	--	--	--	--
--	--	--	--	--	--
--	--	--	--	--	--
--	--	--	--	--	--
--	--	--	--	--	--
--	--	--	--	--	--
--	--	--	--	--	--
--	--	--	--	--	--
--	--	--	--	--	--
--	--	--	--	--	--
--	--	--	--	--	--
--	--	--	--	--	--
--	--	--	--	--	--
--	--	--	--	--	--
--	--	--	--	--	--

## Sheet: GB5
distance	Cr	Mn	Fe	Co	Ni
µm	at.%	at.%	at.%	at.%	at.%
0	25.55	20.79	19.84	19.93	13.9
0.2	26.03	20.34	19.99	19.86	13.79
0.4	26.05	20.35	20.07	19.88	13.65
0.6	25.91	20.59	19.82	20.12	13.55
0.8	26.03	20.56	19.99	19.49	13.94
1	25.98	20.27	20.34	19.99	13.41
1.2	26.08	20.56	20.11	19.57	13.69
1.4	25.58	20.51	19.89	20.02	14
1.6	25.6	20.73	19.77	19.97	13.93
1.8	26.06	20.34	19.83	19.95	13.82
2	26.11	20.39	19.75	19.87	13.88
2.2	25.58	20.53	19.94	19.87	14.08
2.4	25.45	20.81	20.26	19.71	13.76
2.6	25.39	20.71	19.88	19.87	14.15
2.8	25.39	20.55	20.15	20.07	13.84
3	25.2	20.86	20.28	19.93	13.74
3.2	24.46	20.88	20.84	20.05	13.77
3.4	24.24	20.96	20.92	20.14	13.74
3.6	23.58	20.58	21.34	20.31	14.2
3.8	22.9	20.96	21.09	20.5	14.55
4	22.07	21.09	20.83	20.85	15.15
4.2	21.06	21.76	20.42	20.36	16.41
4.4	20.12	22.29	20.17	20.04	17.38
4.6	18.91	22.85	19.71	19.74	18.79
4.8	18	23.41	19.43	19.49	19.67
5	17.6	23.75	18.87	19.66	20.12
5.2	18.7	22.87	19.78	20.71	17.94
5.4	20.45	21.61	21.08	21.12	15.74
5.6	22.42	21.54	21.02	20.88	14.13
5.8	22.85	21.22	21.38	20.4	14.16
6	24.08	21	20.95	20.37	13.6
6.2	24.3	20.83	20.57	20.19	14.11
6.4	25.1	20.42	20.66	19.93	13.89
6.6	25.21	20.5	20.37	20.04	13.88
6.8	25.48	20.58	20.08	19.97	13.89
7	25.81	20.33	19.95	20.11	13.79
7.2	25.82	20.48	19.97	19.8	13.93
7.4	25.86	20.32	20.26	19.71	13.85
7.6	25.96	20.43	20.07	19.72	13.81
7.8	25.93	20.67	19.81	19.86	13.72
8	25.76	20.33	19.99	20.3	13.61
8.2	25.76	20.18	20.19	20.07	13.79
8.4	25.89	20.4	20.19	19.63	13.9
8.6	26	20.55	20.02	19.6	13.83
8.8	25.87	20.28	19.99	19.75	14.12
9	25.67	20.71	19.61	20.34	13.68
9.2	26.29	20.23	19.82	19.64	14.01
9.4	26.17	20.43	19.83	19.93	13.64
9.6	25.96	20.54	20	20.08	13.43
9.8	25.78	20.55	19.98	19.77	13.93
10	26.24	20.02	19.7	19.99	14.05
--	--	--	--	--	--
--	--	--	--	--	--
--	--	--	--	--	--
--	--	--	--	--	--
--	--	--	--	--	--
--	--	--	--	--	--
--	--	--	--	--	--
--	--	--	--	--	--
--	--	--	--	--	--
--	--	--	--	--	--
--	--	--	--	--	--
--	--	--	--	--	--
--	--	--	--	--	--
--	--	--	--	--	--
--	--	--	--	--	--
--	--	--	--	--	--
--	--	--	--	--	--
--	--	--	--	--	--
--	--	--	--	--	--
--	--	--	--	--	--
--	--	--	--	--	--
--	--	--	--	--	--
--	--	--	--	--	--
--	--	--	--	--	--
--	--	--	--	--	--
--	--	--	--	--	--
--	--	--	--	--	--
--	--	--	--	--	--
--	--	--	--	--	--
--	--	--	--	--	--
--	--	--	--	--	--
--	--	--	--	--	--
--	--	--	--	--	--
--	--	--	--	--	--
--	--	--	--	--	--
--	--	--	--	--	--
--	--	--	--	--	--
--	--	--	--	--	--
--	--	--	--	--	--
--	--	--	--	--	--
--	--	--	--	--	--
--	--	--	--	--	--
--	--	--	--	--	--
--	--	--	--	--	--
--	--	--	--	--	--
--	--	--	--	--	--
--	--	--	--	--	--
--	--	--	--	--	--
--	--	--	--	--	--
