# Supplementary material for: Data related to the growth of σ-phase precipitates in CrMnFeCoNi high-entropy alloys: Temporal evolutions of precipitate dimensions and concentration profiles at interfaces
Source: Data Brief. 2020 Oct 21;33:106449. doi: 10.1016/j.dib.2020.106449 (PMC7607391; doi:10.1016/j.dib.2020.106449)
Supplement: Supplementary file 1 [file mmc1.zip › Upload_Data_in_Brief/EDX_line_scan_GB/0800C_0001h_GB.xlsx]

## Sheet: GB1
distance	Cr	Mn	Fe	Co	Ni
µm	at.%	at.%	at.%	at.%	at.%
0	25.98	20.22	19.86	20.23	13.71
0.2	25.83	20.35	20	19.78	14.04
0.4	25.84	20.43	20.04	19.76	13.95
0.6	25.98	20.25	19.79	19.86	14.13
0.8	25.76	20.22	19.72	20.18	14.11
1	25.94	20.46	20.02	19.92	13.66
1.2	26.01	20.2	19.94	19.97	13.88
1.4	25.73	20.37	19.94	19.87	14.09
1.6	25.82	20.28	20.24	19.87	13.78
1.8	25.9	20.4	19.92	19.97	13.81
2	25.33	20.47	20.29	19.85	14.06
2.2	23.88	20.85	20.35	20.42	14.49
2.4	23.92	20.56	20.52	20.33	14.67
2.6	25.2	20.52	19.78	20.32	14.18
2.8	26.01	20.51	20.03	19.86	13.59
3	25.96	20.19	19.99	20.12	13.74
3.2	25.79	20.55	19.86	19.9	13.91
3.4	26.12	20.35	19.85	19.9	13.78
3.6	26.06	20.51	19.71	19.86	13.86
3.8	26.16	20.32	19.91	19.9	13.71
4	25.92	20.24	19.89	19.77	14.17
4.2	26.24	20.28	20.02	19.81	13.66

## Sheet: GB2
distance	Cr	Mn	Fe	Co	Ni
µm	at.%	at.%	at.%	at.%	at.%
0	25.83	20.41	19.59	19.96	14.2
0.2	25.95	20.42	19.83	20.01	13.79
0.4	25.73	20.03	20.04	20.09	14.1
0.6	25.92	20.22	19.85	20.32	13.69
0.8	26.04	20.22	19.88	19.91	13.95
1	25.74	20.16	20.1	20.19	13.82
1.2	25.69	20.35	20.11	19.89	13.95
1.4	24.53	20.54	20.16	20.51	14.26
1.6	22.49	20.92	20.16	20.38	16.05
1.8	24.72	20.36	20.37	20.13	14.43
2	25.65	20.55	19.98	19.83	13.99
2.2	25.84	20.55	19.88	19.92	13.81
2.4	26.05	20.31	19.83	19.95	13.85
2.6	26.11	20.48	19.81	19.98	13.62
2.8	26.12	20.12	19.97	19.79	13.99
3	25.94	20.48	20.1	19.84	13.65

## Sheet: GB3
distance	Cr	Mn	Fe	Co	Ni
µm	at.%	at.%	at.%	at.%	at.%
0	26.08	20.28	19.85	19.82	13.98
0.2	26.07	20.35	19.81	19.85	13.92
0.4	26.18	20.15	20.1	19.79	13.78
0.6	25.9	20.38	19.86	19.91	13.95
0.8	26.09	20.32	20.01	19.71	13.87
1	25.85	20.45	20.17	19.82	13.72
1.2	25.98	20.35	20.05	19.68	13.94
1.4	24.93	20.45	20.16	20.24	14.23
1.6	23.93	20.62	20.01	20.34	15.1
1.8	25.59	20.38	20.14	19.81	14.09
2	25.62	20.27	20.17	19.94	14
2.2	25.85	20.37	20.04	19.81	13.93
2.4	26.07	20.41	19.82	19.84	13.87
2.6	25.89	20.39	19.85	19.87	14
2.8	25.87	20.15	19.91	20.02	14.05
3	25.87	20.25	20.08	19.62	14.18

## Sheet: GB4
distance	Cr	Mn	Fe	Co	Ni
µm	at.%	at.%	at.%	at.%	at.%
0	25.91	20.4	20.08	20.02	13.58
0.2	25.92	20.31	19.98	19.88	13.91
0.4	25.83	20.5	19.98	19.7	14
0.6	26.03	20.41	20.09	19.69	13.78
0.8	25.85	20.4	19.87	19.76	14.13
1	25.95	20.5	20.02	19.75	13.79
1.2	25.94	20.35	19.96	19.86	13.88
1.4	24.88	20.94	19.94	20.13	14.12
1.6	22.16	21.42	19.91	20.1	16.42
1.8	22.81	21.37	20.02	20.01	15.81
2	24.74	20.76	20.12	19.92	14.46
2.2	25.59	20.94	20	19.74	13.72
2.4	25.93	20.37	19.73	20.05	13.92
2.6	25.86	20.51	19.88	19.83	13.93
2.8	26.01	20.32	19.96	19.94	13.76
3	26.01	20.6	19.87	19.71	13.81

## Sheet: GB5
distance	Cr	Mn	Fe	Co	Ni
µm	at.%	at.%	at.%	at.%	at.%
0	26.04	20.62	19.73	19.72	13.89
0.2	25.75	20.63	19.91	19.82	13.89
0.4	26.05	20.28	19.84	19.98	13.85
0.6	25.75	20.55	19.93	19.58	14.18
0.8	25.7	20.51	19.98	19.8	14
1	25.16	20.61	20.25	19.92	14.06
1.2	24.35	20.88	19.99	20.17	14.61
1.4	23.51	21.11	20.14	20.21	15.03
1.6	23.87	20.93	20.21	20.3	14.69
1.8	25.36	20.54	20.06	19.93	14.11
2	25.84	20.56	20.11	19.85	13.64
2.2	25.85	20.43	19.76	20.07	13.9
2.4	26.03	20.56	19.99	19.65	13.77
2.6	26.02	20.75	19.55	19.83	13.86
2.8	25.68	20.67	20	19.85	13.79
3	25.99	20.33	19.77	20.12	13.79
