# Supplementary material for: Data related to the growth of σ-phase precipitates in CrMnFeCoNi high-entropy alloys: Temporal evolutions of precipitate dimensions and concentration profiles at interfaces
Source: Data Brief. 2020 Oct 21;33:106449. doi: 10.1016/j.dib.2020.106449 (PMC7607391; doi:10.1016/j.dib.2020.106449)
Supplement: Supplementary file 1 [file mmc1.zip › Upload_Data_in_Brief/EDX_line_scan_GB/0800C_0010h_GB.xlsx]

## Sheet: GB1
distance	Cr	Mn	Fe	Co	Ni
µm	at.%	at.%	at.%	at.%	at.%
0	25.94	20.22	19.68	19.95	14.21
0.2	25.85	20.31	19.9	20.09	13.84
0.4	26.35	20.24	20.05	19.65	13.71
0.6	26.21	20.21	19.9	19.92	13.76
0.8	25.92	20.49	19.68	19.96	13.94
1	25.96	20.48	19.94	20.07	13.56
1.2	25.94	20.2	19.86	19.67	14.33
1.4	26.05	20.17	20.07	20.05	13.67
1.6	25.86	20.08	20.05	19.97	14.05
1.8	26.08	20.19	19.79	20.1	13.84
2	25.77	20.19	19.84	19.96	14.24
2.2	25.95	20.35	19.89	20.07	13.73
2.4	25.83	20.38	20.08	19.96	13.76
2.6	25.85	20.22	20.19	20.01	13.74
2.8	26.11	20.38	19.74	19.59	14.17
3	25.53	20.23	19.93	20.32	13.98
3.2	25.76	20.57	20.12	19.55	14
3.4	25.44	20.25	20.23	19.95	14.13
3.6	24.76	20.56	20.44	20.22	14.02
3.8	23.82	20.61	20.48	20.38	14.7
4	22.32	21.09	20.31	20.93	15.35
4.2	21.52	21.65	19.76	20.42	16.65
4.4	21.14	21.68	19.63	20.24	17.31
4.6	21.36	21.52	19.62	20.24	17.26
4.8	21.68	21.57	19.8	20.48	16.48
5	22.53	21.63	19.9	19.98	15.96
5.2	22.79	21.27	20.31	20.33	15.3
5.4	23.61	20.96	20.18	20.41	14.83
5.6	24.3	20.64	19.94	20.76	14.36
5.8	24.61	20.6	20.47	20.29	14.03
6	25.06	20.37	20.36	20.27	13.94
6.2	25.29	20.24	20.05	20.21	14.2
6.4	25.54	20.36	20.29	20.04	13.77
6.6	25.92	20.43	19.93	19.61	14.11
6.8	26.05	20.56	20.12	19.65	13.61
7	25.9	20.42	19.89	19.89	13.91
7.2	25.79	20.52	19.79	19.91	13.99
7.4	26.02	20.53	19.77	19.76	13.93
7.6	25.7	20.07	19.79	20.07	14.37
7.8	26.02	20.25	19.66	20.18	13.89

## Sheet: GB2
distance	Cr	Mn	Fe	Co	Ni
µm	at.%	at.%	at.%	at.%	at.%
0	25.75	20.3	19.9	20.16	13.89
0.2	25.75	20.64	19.57	20.12	13.92
0.4	25.69	20.41	19.6	20.25	14.06
0.6	25.97	20.1	19.88	20.16	13.89
0.8	25.95	20.29	19.9	19.78	14.09
1	25.68	20.29	19.95	19.95	14.13
1.2	25.75	20.23	19.74	20.37	13.91
1.4	25.67	20.4	19.99	19.95	14
1.6	25.41	20.36	20.31	20.07	13.85
1.8	25.47	20.64	20	19.95	13.93
2	25.11	20.43	20.64	20.06	13.76
2.2	24.29	20.68	20.37	20.4	14.25
2.4	23.17	20.69	20.65	20.48	15.01
2.6	21.74	21.19	20.13	20.74	16.2
2.8	21.1	21.6	19.82	20.64	16.84
3	21.83	21.42	20.17	20.55	16.04
3.2	23.03	20.91	20.53	20.47	15.07
3.4	24.23	20.74	20.61	20.09	14.32
3.6	25.14	20.57	20.38	19.97	13.94
3.8	25.27	20.44	20.12	20.03	14.14
4	25.59	20.26	20.12	20.02	14.02
4.2	25.88	20.49	20	19.78	13.85
4.4	25.92	20.31	19.91	19.88	13.98
4.6	25.98	20.35	19.95	19.96	13.76
4.8	26	20.3	19.75	19.8	14.14
5	25.88	20.35	19.74	19.97	14.07
5.2	25.88	20.33	20.06	19.68	14.04

## Sheet: GB3
distance	Cr	Mn	Fe	Co	Ni
µm	at.%	at.%	at.%	at.%	at.%
0	26.17	20.45	19.95	19.83	13.61
0.2	26	20.47	19.9	19.63	14
0.4	25.95	20.52	19.79	19.84	13.92
0.6	26	20.27	19.96	19.73	14.04
0.8	25.88	20.39	19.64	19.78	14.31
1	25.79	20.45	19.88	19.84	14.04
1.2	25.9	20.47	19.75	19.86	14.02
1.4	25.74	20.43	19.72	20.23	13.89
1.6	25.54	20.58	19.98	19.89	14.01
1.8	25.26	20.82	20.02	19.87	14.02
2	24.64	20.71	20.48	20.04	14.13
2.2	23.83	20.93	20.63	20.13	14.48
2.4	22.96	21.26	20.31	20.44	15.03
2.6	21.72	21.75	20.2	20.25	16.07
2.8	20.85	21.93	19.77	20.2	17.25
3	21.54	21.53	19.78	20.39	16.76
3.2	23.23	20.7	20.57	20.49	15.01
3.4	24.22	20.75	20.49	20.51	14.03
3.6	25.06	20.41	20.27	20.08	14.18
3.8	25.49	20.37	20.13	19.89	14.13
4	25.76	20.44	19.85	20	13.94
4.2	25.88	20.53	19.75	19.82	14.02
4.4	25.91	20.58	19.78	19.81	13.93
4.6	26.03	20.35	19.72	20.09	13.81
4.8	26.16	20.17	19.86	19.87	13.94
5	25.92	20.26	19.76	19.87	14.19
5.2	25.93	20.42	19.84	19.98	13.83
5.4	25.9	20.42	19.95	19.9	13.84
5.6	25.97	20.49	19.71	19.94	13.9
5.8	25.97	20.46	19.98	19.64	13.95

## Sheet: GB4
distance	Cr	Mn	Fe	Co	Ni
µm	at.%	at.%	at.%	at.%	at.%
0	25.9	20.34	19.89	20.03	13.83
0.2	25.95	20.31	19.79	19.73	14.21
0.4	25.89	20.35	19.87	20.11	13.79
0.6	25.82	20.29	19.92	19.93	14.04
0.8	25.54	20.33	20.2	19.9	14.03
1	25.61	20.65	20.49	19.81	13.45
1.2	25.63	20.45	20.1	19.99	13.83
1.4	25.27	20.73	20.04	20.01	13.95
1.6	25.05	20.57	20.14	20.12	14.12
1.8	24.28	20.85	20.58	20.15	14.14
2	24.14	20.66	20.84	20.18	14.19
2.2	23.18	20.88	20.75	20.58	14.61
2.4	22.32	21.23	20.58	20.53	15.33
2.6	21.91	21.43	20.17	20.22	16.27
2.8	20.87	21.88	19.92	20.25	17.08
3	21.53	21.34	19.68	20.37	17.08
3.2	22.61	21.04	20.17	20.54	15.65
3.4	23.36	20.82	20.58	20.5	14.73
3.6	24.34	20.37	20.73	20.32	14.24
3.8	25.1	20.35	20.33	20.01	14.21
4	25.17	20.61	20.42	19.73	14.07
4.2	25.41	20.46	20.33	19.99	13.81
4.4	25.65	20.51	20.21	19.75	13.87
4.6	25.73	20.28	20.04	19.95	13.99
4.8	26.02	20.37	20.12	19.68	13.82
5	26.05	20.07	20.14	20	13.74
5.2	26.14	20.13	19.96	19.87	13.91
5.4	25.89	20.36	20.34	19.56	13.86
5.6	26.22	20.29	20.05	19.98	13.46
5.8	25.74	20.45	20.07	20.02	13.73
6	25.91	20.07	20.02	19.94	14.06

## Sheet: GB5
distance	Cr	Mn	Fe	Co	Ni
µm	at.%	at.%	at.%	at.%	at.%
0	25.87	20.52	20.03	19.7	13.87
0.2	25.92	20.46	19.86	19.9	13.86
0.4	26.02	20.25	20.19	19.74	13.8
0.6	26.15	20.31	20.11	19.85	13.59
0.8	26.06	20.39	19.79	19.84	13.91
1	25.92	20.42	19.88	19.92	13.86
1.2	25.99	20.11	19.91	20.16	13.83
1.4	25.89	20.36	19.87	19.9	13.97
1.6	25.65	20.42	20.15	20.01	13.76
1.8	26.05	20.31	20.07	19.86	13.72
2	25.8	20.17	20.06	20	13.96
2.2	25.92	20.32	19.96	19.95	13.86
2.4	25.32	20.44	20.33	19.69	14.22
2.6	24.75	20.4	20.58	20.09	14.19
2.8	23.93	20.84	20.55	20.2	14.47
3	22.25	21.3	20.21	20.41	15.83
3.2	21.26	21.61	19.75	20.27	17.11
3.4	22.27	21.03	20.23	20.53	15.94
3.6	23.37	20.7	20.43	20.65	14.86
3.8	24.44	20.98	20.49	20.02	14.06
4	25.13	20.53	20.3	20.32	13.71
4.2	25.31	20.34	20.35	20.07	13.93
4.4	25.81	20.55	19.81	19.83	13.99
4.6	26.05	20.38	20.14	19.8	13.63
4.8	26.15	20.34	19.87	19.88	13.75
5	26.02	20.38	19.88	19.95	13.77
5.2	25.92	20.41	20.02	19.75	13.9
5.4	25.97	20.32	20.29	19.81	13.61
5.6	25.88	20.6	19.92	19.7	13.9
5.8	25.97	20.37	19.88	19.94	13.84
6	25.86	20.29	19.96	20.03	13.86
