# Supplementary material for: Data related to the growth of σ-phase precipitates in CrMnFeCoNi high-entropy alloys: Temporal evolutions of precipitate dimensions and concentration profiles at interfaces
Source: Data Brief. 2020 Oct 21;33:106449. doi: 10.1016/j.dib.2020.106449 (PMC7607391; doi:10.1016/j.dib.2020.106449)
Supplement: Supplementary file 1 [file mmc1.zip › Upload_Data_in_Brief/EDX_line_scan_GB/0800C_0100h_GB.xlsx]

## Sheet: GB1
distance	Cr	Mn	Fe	Co	Ni
µm	at.%	at.%	at.%	at.%	at.%
0	26.18	20.5	19.93	19.48	13.91
0.2	26.17	20.45	19.86	19.58	13.94
0.4	25.85	20.14	20.14	20.03	13.84
0.6	25.97	20.27	19.94	19.63	14.19
0.8	25.92	20.57	20.02	19.6	13.9
1	25.75	20.68	19.82	19.7	14.04
1.2	25.83	20.39	19.93	19.93	13.92
1.4	26.18	20.45	20.03	19.66	13.68
1.6	25.89	20.61	19.72	19.5	14.29
1.8	25.85	20.39	20.04	19.88	13.85
2	25.85	20.11	19.82	19.84	14.37
2.2	25.77	20.41	20.47	19.63	13.71
2.4	25.67	20.45	19.85	20	14.02
2.6	26.04	20.05	20.02	19.85	14.04
2.8	25.82	20.28	20.26	19.93	13.71
3	25.69	20.72	20.15	19.65	13.8
3.2	25.63	20.36	20.07	19.95	13.99
3.4	25.56	20.64	19.92	20.2	13.68
3.6	25.57	20.22	20.28	19.77	14.16
3.8	25.16	20.18	20.69	20.18	13.79
4	25.44	20.19	20.5	19.84	14.03
4.2	24.87	20.34	20.33	20.09	14.38
4.4	24.71	20.38	20.24	20.54	14.13
4.6	24.22	20.32	20.51	20.37	14.57
4.8	23.5	20.35	20.03	20.74	15.39
5	23.12	20.65	19.93	20.72	15.58
5.2	22.93	20.9	19.7	20.22	16.25
5.4	22.61	20.41	20.14	20.63	16.21
5.6	23.2	20.73	19.77	20.73	15.57
5.8	23.64	20.61	19.95	20.76	15.03
6	23.74	20.6	20.2	20.61	14.84
6.2	24.36	20.43	20.37	20.46	14.38
6.4	24.41	20.41	20.35	20.26	14.57
6.6	24.54	20.73	20.14	20.4	14.19
6.8	24.8	20.14	20.49	20.48	14.09
7	25.03	20.36	20.09	20.52	14
7.2	24.98	20.47	20.15	20.42	13.98
7.4	25.01	20.81	20.26	20.04	13.88
7.6	25.29	20.18	20	20.32	14.21
7.8	25.24	20.27	20.15	20.34	14
8	25.3	20.37	20.07	20.2	14.06
8.2	25.19	20.57	20.21	19.93	14.09
8.4	25.38	20.41	20.39	19.76	14.06
8.6	25.43	20.57	20.33	20.24	13.43
8.8	25.23	20.5	20.26	19.87	14.14
9	25.59	20.3	19.82	20.05	14.24
9.2	25.55	20.64	20.32	19.57	13.92
9.4	25.42	20.22	20.1	20.41	13.85
9.6	25.1	20.27	20.09	20.19	14.36
9.8	25.23	20.41	20.15	20.16	14.05
10	25.45	20.56	19.9	20.18	13.91
10.2	25.33	20.58	20.72	20.16	13.2
10.4	24.99	20.61	20.22	20.08	14.11
10.6	25.24	20.69	20.24	19.83	14
--	--	--	--	--	--
--	--	--	--	--	--
--	--	--	--	--	--
--	--	--	--	--	--
--	--	--	--	--	--
--	--	--	--	--	--
--	--	--	--	--	--
--	--	--	--	--	--
--	--	--	--	--	--
--	--	--	--	--	--
--	--	--	--	--	--
--	--	--	--	--	--
--	--	--	--	--	--
--	--	--	--	--	--
--	--	--	--	--	--
--	--	--	--	--	--
--	--	--	--	--	--
--	--	--	--	--	--
--	--	--	--	--	--
--	--	--	--	--	--
--	--	--	--	--	--
--	--	--	--	--	--
--	--	--	--	--	--
--	--	--	--	--	--
--	--	--	--	--	--
--	--	--	--	--	--
--	--	--	--	--	--
--	--	--	--	--	--
--	--	--	--	--	--
--	--	--	--	--	--
--	--	--	--	--	--
--	--	--	--	--	--
--	--	--	--	--	--
--	--	--	--	--	--
--	--	--	--	--	--
--	--	--	--	--	--
--	--	--	--	--	--
--	--	--	--	--	--
--	--	--	--	--	--
--	--	--	--	--	--
--	--	--	--	--	--
--	--	--	--	--	--
--	--	--	--	--	--
--	--	--	--	--	--
--	--	--	--	--	--
--	--	--	--	--	--

## Sheet: GB2
distance	Cr	Mn	Fe	Co	Ni
µm	at.%	at.%	at.%	at.%	at.%
0	25.75	20.7	19.75	19.83	13.98
0.2	26.07	20.15	19.77	20.21	13.8
0.4	25.87	20.31	20.12	19.99	13.72
0.6	26.08	20.45	19.83	20	13.64
0.8	25.91	20.15	20.17	19.77	14
1	25.76	20.32	19.88	19.79	14.24
1.2	25.44	20.42	20.07	20.28	13.8
1.4	25.57	20.77	20.3	19.8	13.56
1.6	25.42	20.51	20.33	19.72	14.01
1.8	25.11	20.28	20.32	20.22	14.07
2	24.9	20.31	20.42	20.18	14.18
2.2	24.99	20.26	20.51	20.25	14
2.4	24.67	20.4	20.57	20.22	14.13
2.6	23.99	20.75	20.7	20.32	14.25
2.8	23.37	21.16	20.86	20.38	14.24
3	22.86	21.01	20.54	20.61	14.97
3.2	22.4	21.03	20.74	20.73	15.1
3.4	21.3	21.53	20.32	20.59	16.27
3.6	20.7	22.03	20.05	20.26	16.96
3.8	19.96	22.29	19.83	19.94	17.97
4	19.64	22.27	19.65	20.16	18.28
4.2	20.56	22.05	19.82	20.54	17.04
4.4	21.65	21.21	20.26	20.79	16.1
4.6	22.52	21.24	20.59	20.59	15.06
4.8	23	20.69	20.96	20.77	14.59
5	23.95	20.58	20.69	20.62	14.16
5.2	24.01	20.77	20.89	20.15	14.18
5.4	24.6	20.62	20.69	20.19	13.9
5.6	24.58	20.66	20.43	20.44	13.89
5.8	25.36	20.51	20.49	19.96	13.68
6	25.32	20.51	20.26	19.98	13.94
6.2	25.49	20.5	20.23	20.07	13.72
6.4	25.46	20.75	19.91	20.03	13.84
6.6	25.65	20.23	20.04	20.11	13.98
6.8	25.67	20.31	19.85	19.98	14.19
7	26	20.48	20.06	19.63	13.82
7.2	25.77	20.37	20.06	19.85	13.96
7.4	25.97	20.26	19.87	19.95	13.95
7.6	26.09	20.56	20.13	19.67	13.56
7.8	25.94	20.31	19.8	20.05	13.9
--	--	--	--	--	--
--	--	--	--	--	--
--	--	--	--	--	--
--	--	--	--	--	--
--	--	--	--	--	--
--	--	--	--	--	--
--	--	--	--	--	--
--	--	--	--	--	--
--	--	--	--	--	--
--	--	--	--	--	--
--	--	--	--	--	--
--	--	--	--	--	--
--	--	--	--	--	--
--	--	--	--	--	--
--	--	--	--	--	--
--	--	--	--	--	--
--	--	--	--	--	--
--	--	--	--	--	--
--	--	--	--	--	--
--	--	--	--	--	--
--	--	--	--	--	--
--	--	--	--	--	--
--	--	--	--	--	--
--	--	--	--	--	--
--	--	--	--	--	--
--	--	--	--	--	--
--	--	--	--	--	--
--	--	--	--	--	--
--	--	--	--	--	--
--	--	--	--	--	--
--	--	--	--	--	--
--	--	--	--	--	--
--	--	--	--	--	--
--	--	--	--	--	--
--	--	--	--	--	--
--	--	--	--	--	--
--	--	--	--	--	--
--	--	--	--	--	--
--	--	--	--	--	--
--	--	--	--	--	--
--	--	--	--	--	--
--	--	--	--	--	--
--	--	--	--	--	--
--	--	--	--	--	--
--	--	--	--	--	--
--	--	--	--	--	--
--	--	--	--	--	--
--	--	--	--	--	--
--	--	--	--	--	--
--	--	--	--	--	--
--	--	--	--	--	--
--	--	--	--	--	--
--	--	--	--	--	--
--	--	--	--	--	--
--	--	--	--	--	--
--	--	--	--	--	--
--	--	--	--	--	--
--	--	--	--	--	--
--	--	--	--	--	--
--	--	--	--	--	--

## Sheet: GB3
distance	Cr	Mn	Fe	Co	Ni
µm	at.%	at.%	at.%	at.%	at.%
0	25.55	20.51	19.9	20.36	13.69
0.2	25.82	20.38	19.67	20.06	14.08
0.4	25.78	20.47	19.93	20.07	13.75
0.6	25.73	20.78	19.99	19.87	13.63
0.8	25.37	20.43	20.27	19.92	14.01
1	25.91	20.32	19.97	19.77	14.03
1.2	25.45	20.68	20.27	19.86	13.74
1.4	25.39	20.35	20.21	20.16	13.89
1.6	25.4	20.57	19.97	20.19	13.87
1.8	25.05	20.52	20.02	20.35	14.05
2	25.13	20.81	20.54	19.98	13.54
2.2	24.96	20.73	20.22	20	14.09
2.4	24.63	20.72	20.79	20.19	13.68
2.6	24.31	20.52	20.97	20.36	13.83
2.8	23.87	21.08	20.51	20.44	14.11
3	23.59	20.94	20.88	20.59	13.99
3.2	23.04	21.04	20.81	20.83	14.27
3.4	22.28	21.37	20.41	20.69	15.25
3.6	21.3	21.52	20.36	20.85	15.97
3.8	20.52	21.81	20.28	20.44	16.94
4	19.8	22.37	19.74	20.08	18.01
4.2	19.65	22.85	19.17	19.9	18.42
4.4	20.08	22.33	19.75	19.81	18.03
4.6	20.45	22.36	19.69	19.78	17.72
4.8	20.78	21.76	20.01	20.13	17.32
5	21.02	22.13	19.69	20.13	17.04
5.2	21.51	21.73	19.73	20.24	16.79
5.4	21.94	21.44	19.95	20.21	16.46
5.6	22.43	20.83	20.13	20.34	16.26
5.8	22.77	21.21	20.27	20.51	15.23
6	23.11	21.22	20.29	20.31	15.06
6.2	23.73	21.01	20.36	20.21	14.68
6.4	24.04	20.96	20.75	20.19	14.05
6.6	24.35	20.64	20.6	20.22	14.19
6.8	24.27	20.59	20.76	20.24	14.14
7	24.51	20.86	20.45	20.3	13.88
7.2	24.37	20.92	20.68	19.96	14.07
7.4	24.53	20.62	20.67	20.11	14.06
7.6	24.86	20.81	20.27	19.89	14.16
7.8	25.04	20.68	20.44	19.97	13.87
8	25.24	20.52	20.43	20.06	13.75
8.2	24.83	20.71	20.27	20.15	14.04
--	--	--	--	--	--
--	--	--	--	--	--
--	--	--	--	--	--
--	--	--	--	--	--
--	--	--	--	--	--
--	--	--	--	--	--
--	--	--	--	--	--
--	--	--	--	--	--
--	--	--	--	--	--
--	--	--	--	--	--
--	--	--	--	--	--
--	--	--	--	--	--
--	--	--	--	--	--
--	--	--	--	--	--
--	--	--	--	--	--
--	--	--	--	--	--
--	--	--	--	--	--
--	--	--	--	--	--
--	--	--	--	--	--
--	--	--	--	--	--
--	--	--	--	--	--
--	--	--	--	--	--
--	--	--	--	--	--
--	--	--	--	--	--
--	--	--	--	--	--
--	--	--	--	--	--
--	--	--	--	--	--
--	--	--	--	--	--
--	--	--	--	--	--
--	--	--	--	--	--
--	--	--	--	--	--
--	--	--	--	--	--
--	--	--	--	--	--
--	--	--	--	--	--
--	--	--	--	--	--
--	--	--	--	--	--
--	--	--	--	--	--
--	--	--	--	--	--
--	--	--	--	--	--
--	--	--	--	--	--
--	--	--	--	--	--
--	--	--	--	--	--
--	--	--	--	--	--
--	--	--	--	--	--
--	--	--	--	--	--
--	--	--	--	--	--
--	--	--	--	--	--
--	--	--	--	--	--
--	--	--	--	--	--
--	--	--	--	--	--
--	--	--	--	--	--
--	--	--	--	--	--
--	--	--	--	--	--
--	--	--	--	--	--
--	--	--	--	--	--
--	--	--	--	--	--
--	--	--	--	--	--
--	--	--	--	--	--

## Sheet: GB4
distance	Cr	Mn	Fe	Co	Ni
µm	at.%	at.%	at.%	at.%	at.%
0	25.19	20.61	20.29	19.92	13.99
0.2	25.51	20.73	20.1	19.95	13.7
0.4	25.09	20.48	19.89	20.03	14.51
0.6	25.11	20.62	19.83	20.14	14.3
0.8	25.11	20.47	19.79	20.37	14.26
1	25.28	20.72	19.89	19.93	14.18
1.2	24.93	20.48	20.09	20.13	14.37
1.4	25.27	20.89	20.19	19.76	13.89
1.6	24.99	20.84	20.22	20.21	13.73
1.8	25.03	20.84	20.3	20	13.83
2	25.1	20.66	20.21	20.12	13.9
2.2	25.09	20.62	20.34	20.18	13.77
2.4	24.73	20.81	20.51	20	13.94
2.6	24.64	20.93	20.17	19.99	14.28
2.8	24.09	20.91	20.99	20.03	13.97
3	23.86	20.82	20.91	20.14	14.27
3.2	23.3	21.21	20.83	20.53	14.14
3.4	22.5	21.31	20.95	20.56	14.68
3.6	22.09	21.24	20.82	20.73	15.12
3.8	21.14	21.88	20.57	20.65	15.76
4	20.22	22.2	20.07	20.3	17.2
4.2	19.5	22.45	19.54	19.9	18.61
4.4	19.85	22.59	19.21	19.82	18.53
4.6	20.64	22.01	19.52	19.93	17.9
4.8	20.84	22.11	20.1	20.38	16.57
5	21.41	21.83	19.94	20.77	16.05
5.2	22.16	21.55	20.4	20.46	15.43
5.4	22.78	21.26	20.8	20.66	14.5
5.6	23.1	21.28	20.68	20.5	14.44
5.8	23.83	20.89	20.68	20.34	14.26
6	24.03	20.99	20.4	20.05	14.53
6.2	24.3	20.66	20.68	20.44	13.92
6.4	24.62	20.8	20.63	19.97	13.97
6.6	24.68	20.5	20.43	20.17	14.23
6.8	24.94	20.52	20.36	20.15	14.03
7	24.89	20.7	20.29	19.9	14.23
7.2	24.96	20.89	20.13	20.06	13.97
7.4	24.91	20.81	20.29	19.99	14
7.6	24.97	20.74	20.4	20.07	13.81
7.8	25.01	21.08	20.32	20	13.6
8	24.48	20.94	20.46	20.18	13.94
--	--	--	--	--	--
--	--	--	--	--	--
--	--	--	--	--	--
--	--	--	--	--	--
--	--	--	--	--	--
--	--	--	--	--	--
--	--	--	--	--	--
--	--	--	--	--	--
--	--	--	--	--	--
--	--	--	--	--	--
--	--	--	--	--	--
--	--	--	--	--	--
--	--	--	--	--	--
--	--	--	--	--	--
--	--	--	--	--	--
--	--	--	--	--	--
--	--	--	--	--	--
--	--	--	--	--	--
--	--	--	--	--	--
--	--	--	--	--	--
--	--	--	--	--	--
--	--	--	--	--	--
--	--	--	--	--	--
--	--	--	--	--	--
--	--	--	--	--	--
--	--	--	--	--	--
--	--	--	--	--	--
--	--	--	--	--	--
--	--	--	--	--	--
--	--	--	--	--	--
--	--	--	--	--	--
--	--	--	--	--	--
--	--	--	--	--	--
--	--	--	--	--	--
--	--	--	--	--	--
--	--	--	--	--	--
--	--	--	--	--	--
--	--	--	--	--	--
--	--	--	--	--	--
--	--	--	--	--	--
--	--	--	--	--	--
--	--	--	--	--	--
--	--	--	--	--	--
--	--	--	--	--	--
--	--	--	--	--	--
--	--	--	--	--	--
--	--	--	--	--	--
--	--	--	--	--	--
--	--	--	--	--	--
--	--	--	--	--	--
--	--	--	--	--	--
--	--	--	--	--	--
--	--	--	--	--	--
--	--	--	--	--	--
--	--	--	--	--	--
--	--	--	--	--	--
--	--	--	--	--	--
--	--	--	--	--	--
--	--	--	--	--	--

## Sheet: GB5
distance	Cr	Mn	Fe	Co	Ni
µm	at.%	at.%	at.%	at.%	at.%
0	25.6	20.64	19.64	20.25	13.87
0.2	25.67	20.48	20.12	19.81	13.92
0.4	25.71	20.25	20.23	20.02	13.78
0.6	25.76	20.24	20.11	20.04	13.85
0.8	25.68	20.45	20.11	19.93	13.82
1	25.68	20.7	20.05	19.8	13.76
1.2	25.38	20.54	20.18	19.78	14.12
1.4	25.25	20.54	20.36	20.05	13.8
1.6	25.06	20.5	20.24	20.28	13.92
1.8	24.86	20.67	20.35	20.03	14.09
2	24.32	20.56	20.56	20.37	14.2
2.2	24.47	20.89	20.6	19.9	14.14
2.4	23.93	20.83	20.83	20.3	14.11
2.6	23.12	21.07	20.67	20.69	14.45
2.8	22.93	21.1	20.58	20.51	14.88
3	22.34	21.41	20.46	20.61	15.19
3.2	22.04	21.5	20.18	20.52	15.76
3.4	21.14	21.83	19.84	20.51	16.68
3.6	20.14	22.27	19.69	20.5	17.4
3.8	20.18	22.22	19.55	19.86	18.19
4	20.24	22.36	19.41	20.13	17.85
4.2	21.1	21.93	19.75	20.57	16.64
4.4	21.59	21.62	20.19	20.6	15.99
4.6	22.16	21.46	20.33	20.7	15.35
4.8	23.28	21.54	20.32	19.99	14.87
5	23.56	20.89	20.54	20.32	14.68
5.2	24.01	21.13	20.73	20.2	13.93
5.4	24.38	20.6	20.53	20.19	14.3
5.6	24.84	20.44	20.53	20.22	13.97
5.8	24.89	20.8	20.52	19.99	13.8
6	25.25	20.5	20.27	20.12	13.86
6.2	25.69	20.22	20.47	20.02	13.6
6.4	25.49	20.6	20.03	20	13.87
6.6	25.76	20.55	19.84	19.95	13.9
6.8	25.43	20.73	20.04	19.79	14.02
7	25.73	20.67	19.67	19.91	14.01
7.2	25.71	20.57	20.04	19.89	13.79
7.4	25.9	20.26	19.75	19.81	14.28
7.6	25.89	20.49	19.8	19.77	14.05
7.8	25.83	20.31	19.93	19.92	14.01
8	25.86	20.59	19.85	19.82	13.89
--	--	--	--	--	--
--	--	--	--	--	--
--	--	--	--	--	--
--	--	--	--	--	--
--	--	--	--	--	--
--	--	--	--	--	--
--	--	--	--	--	--
--	--	--	--	--	--
--	--	--	--	--	--
--	--	--	--	--	--
--	--	--	--	--	--
--	--	--	--	--	--
--	--	--	--	--	--
--	--	--	--	--	--
--	--	--	--	--	--
--	--	--	--	--	--
--	--	--	--	--	--
--	--	--	--	--	--
--	--	--	--	--	--
--	--	--	--	--	--
--	--	--	--	--	--
--	--	--	--	--	--
--	--	--	--	--	--
--	--	--	--	--	--
--	--	--	--	--	--
--	--	--	--	--	--
--	--	--	--	--	--
--	--	--	--	--	--
--	--	--	--	--	--
--	--	--	--	--	--
--	--	--	--	--	--
--	--	--	--	--	--
--	--	--	--	--	--
--	--	--	--	--	--
--	--	--	--	--	--
--	--	--	--	--	--
--	--	--	--	--	--
--	--	--	--	--	--
--	--	--	--	--	--
--	--	--	--	--	--
--	--	--	--	--	--
--	--	--	--	--	--
--	--	--	--	--	--
--	--	--	--	--	--
--	--	--	--	--	--
--	--	--	--	--	--
--	--	--	--	--	--
--	--	--	--	--	--
--	--	--	--	--	--
--	--	--	--	--	--
--	--	--	--	--	--
--	--	--	--	--	--
--	--	--	--	--	--
--	--	--	--	--	--
--	--	--	--	--	--
--	--	--	--	--	--
--	--	--	--	--	--
--	--	--	--	--	--
--	--	--	--	--	--
