# Supplementary material for: Data related to the growth of σ-phase precipitates in CrMnFeCoNi high-entropy alloys: Temporal evolutions of precipitate dimensions and concentration profiles at interfaces
Source: Data Brief. 2020 Oct 21;33:106449. doi: 10.1016/j.dib.2020.106449 (PMC7607391; doi:10.1016/j.dib.2020.106449)
Supplement: Supplementary file 1 [file mmc1.zip › Upload_Data_in_Brief/EDX_line_scan_GB/0800C_0500h_GB.xlsx]

## Sheet: GB1
distance	Cr	Mn	Fe	Co	Ni
µm	at.%	at.%	at.%	at.%	at.%
0	22.8	20.93	21.32	20.56	14.39
0.2	22.77	20.93	21.52	20.56	14.23
0.4	22.82	20.61	21.78	20.54	14.26
0.6	22.76	21.26	21.23	20.41	14.34
0.8	23.09	20.62	21.43	20.54	14.33
1	22.91	20.87	21.16	20.72	14.36
1.2	22.63	20.82	21.34	20.26	14.94
1.4	22.93	21.03	21.03	20.68	14.34
1.6	22.26	21.15	21.47	20.89	14.24
1.8	22.43	21.15	21.43	20.49	14.5
2	22.34	21.29	21.61	20.66	14.09
2.2	22.18	21.2	21.13	20.78	14.71
2.4	21.99	20.89	21.3	21	14.82
2.6	21.88	21.28	21.1	20.84	14.91
2.8	21.92	21.01	21.23	20.7	15.14
3	21.59	21.27	21.19	21.17	14.77
3.2	21.73	21.43	21.26	20.77	14.8
3.4	21.24	21.79	21.05	20.75	15.18
3.6	21.49	21.57	20.84	20.45	15.66
3.8	21.03	21.38	20.97	20.85	15.78
4	20.49	21.54	20.54	20.75	16.67
4.2	20.58	21.8	20.33	21.06	16.24
4.4	20.34	21.86	20.23	20.77	16.8
4.6	19.63	22.11	20.6	20.31	17.36
4.8	19.76	22.3	20.28	20.24	17.42
5	19.86	21.8	20.27	20.42	17.64
5.2	19.53	22.15	20.08	20.22	18.02
5.4	19.49	22.01	20.52	20.18	17.8
5.6	19.52	22.26	19.91	20.36	17.95
5.8	19.44	22.45	20.14	20.33	17.64
6	19.98	22.14	19.86	20.42	17.6
6.2	19.92	22.36	20.47	20.02	17.22
6.4	20.2	22.21	20.68	20.42	16.48
6.6	20.48	22.26	20.48	20.4	16.38
6.8	20.29	21.76	20.8	20.57	16.57
7	20.73	21.63	20.7	20.68	16.26
7.2	20.97	21.73	21.15	20.75	15.4
7.4	21.16	21.55	20.96	20.93	15.4
7.6	21.45	21.21	21.18	21.03	15.13
7.8	21.33	21.27	21.29	20.79	15.31
8	21.48	21.43	21.12	20.96	15
8.2	21.67	21.64	21.12	20.78	14.79
8.4	21.42	21.4	21.05	20.96	15.18
8.6	21.35	21.24	21.08	21.25	15.07
8.8	21.46	21.41	21.34	20.91	14.89
9	21.2	21.41	21.5	20.71	15.19
9.2	21.33	21.65	21.07	20.96	15
9.4	21.47	21.42	21.25	20.98	14.88
9.6	21.4	21.55	20.92	20.96	15.17
9.8	21.53	21.96	20.86	20.52	15.13
10	21.11	21.77	20.88	20.55	15.69
10.2	21.15	21.71	20.66	20.52	15.96
10.4	20.69	21.77	20.84	20.62	16.08
10.6	20.82	21.68	20.83	20.66	16.02

## Sheet: GB2
distance	Cr	Mn	Fe	Co	Ni
µm	at.%	at.%	at.%	at.%	at.%
0	22.84	21.08	21.06	20.54	14.48
0.2	22.84	21	20.64	20.92	14.59
0.4	22.78	21.08	21.02	20.57	14.55
0.6	23.02	21.12	21.17	20.34	14.35
0.8	23.26	20.95	20.58	20.81	14.4
1	22.69	21.02	21.46	20.66	14.16
1.2	22.86	21.08	21.09	20.57	14.4
1.4	23.18	21.15	20.99	20.75	13.93
1.6	22.8	21.1	21.08	20.56	14.46
1.8	22.99	20.81	21.08	20.75	14.37
2	22.66	21.25	21.42	20.7	13.97
2.2	22.54	20.94	21.08	20.93	14.51
2.4	22.41	21.33	21.43	20.49	14.34
2.6	22.42	21.17	21.38	20.53	14.5
2.8	22.08	21.38	21.2	20.73	14.61
3	22.06	21.33	21.02	20.82	14.77
3.2	21.74	21.26	20.93	21.16	14.91
3.4	21.8	21.4	20.79	20.67	15.34
3.6	21.32	21.54	20.85	20.82	15.47
3.8	20.99	21.73	20.45	20.57	16.26
4	20.67	22.08	20.49	20.54	16.23
4.2	20.47	22.12	20.08	20.28	17.05
4.4	19.81	22.17	20.3	20.54	17.17
4.6	20.05	22.02	20.02	20.34	17.56
4.8	19.6	22.36	20.19	20.46	17.39
5	19.74	22.64	19.97	19.95	17.71
5.2	19.59	22.24	19.77	20.21	18.19
5.4	19.77	22.27	20.09	20.31	17.56
5.6	19.9	22.22	19.87	20.74	17.26
5.8	20	22.17	20.65	20.21	16.96
6	20	21.99	20.32	20.72	16.97
6.2	20.83	22.01	20.51	20.44	16.22
6.4	21.04	21.62	20.34	20.7	16.3
6.6	21.43	21.75	20.66	20.82	15.32
6.8	21.42	21.37	20.69	21.09	15.43
7	21.8	21.48	20.96	20.73	15.01
7.2	21.71	21.62	21.04	20.89	14.74
7.4	21.96	21.48	21.23	20.81	14.52
7.6	22.17	21.62	21.04	20.75	14.42
7.8	22.25	21.09	21.22	20.96	14.48
8	22.62	21.22	21.28	20.72	14.16
8.2	22.56	20.86	21.2	20.84	14.55
8.4	22.57	21.1	21.4	20.98	13.95
8.6	23.11	21.25	20.95	20.72	13.96
8.8	22.66	21.49	21.25	20.54	14.05
9	23.23	20.91	20.81	20.42	14.63
9.2	23.18	21.14	21.23	20.24	14.21
9.4	23.3	20.98	20.89	20.7	14.13
9.6	23.31	20.73	21.32	20.54	14.11
9.8	23.56	20.92	21.06	20.24	14.22
10	23.55	21.23	20.89	20.57	13.76
10.2	23.59	21.11	21.05	20.24	14.01

## Sheet: GB3
distance	Cr	Mn	Fe	Co	Ni
µm	at.%	at.%	at.%	at.%	at.%
0	23.23	21.32	21.48	20.23	13.75
0.2	22.99	21.13	21.4	20.67	13.81
0.4	23.26	20.95	21.02	20.58	14.2
0.6	23.08	21.28	21.24	20.44	13.95
0.8	22.85	20.92	21.08	20.52	14.62
1	23.15	21.03	21.37	20.49	13.97
1.2	23.15	21.06	20.97	20.67	14.15
1.4	22.82	21.24	21.09	20.72	14.13
1.6	22.7	21.38	21.03	20.61	14.27
1.8	22.64	21.34	20.83	20.75	14.44
2	22.62	21.27	21.22	20.57	14.32
2.2	22.43	20.94	20.87	21.3	14.46
2.4	22.21	21.63	21.11	20.72	14.32
2.6	22.11	21.46	21.04	21	14.39
2.8	21.97	21.35	21.02	21.11	14.54
3	21.71	20.96	21.07	21.09	15.17
3.2	21.59	21.26	20.76	20.81	15.59
3.4	21.68	21.23	20.9	20.76	15.43
3.6	21.04	21.88	20.95	20.53	15.6
3.8	20.84	22.06	20.27	20.67	16.17
4	20.58	21.83	19.94	20.57	17.09
4.2	20.29	22.24	20.32	20.33	16.82
4.4	20.25	22.3	20.45	20.22	16.79
4.6	19.6	22.44	20.07	20.28	17.6
4.8	19.42	22.41	19.8	20.47	17.91
5	19.33	22.15	19.93	20.15	18.44
5.2	19.64	22.25	19.9	20.1	18.11
5.4	19.5	22.45	20.09	20.11	17.85
5.6	19.54	22.7	20.14	19.93	17.69
5.8	19.6	22.54	20.04	20.09	17.74
6	19.64	22.03	20.15	20.25	17.93
6.2	19.87	21.98	20.17	20.34	17.63
6.4	19.8	22.32	20.02	20.33	17.54
6.6	19.9	22.42	20.04	20.28	17.37
6.8	20.04	22.45	20.03	20.2	17.29
7	20.28	22.04	20.03	20.38	17.27
7.2	20.08	22.17	20.37	20.85	16.53
7.4	20.37	22	20.01	20.74	16.89
7.6	20.75	21.42	20.74	20.68	16.41
7.8	20.84	22.09	20.27	20.79	16
8	20.7	21.76	20.41	20.88	16.25
8.2	20.83	21.87	20.68	20.88	15.73
8.4	21.46	21.4	20.67	21.22	15.25
8.6	21.17	21.79	20.64	20.6	15.8
8.8	21.35	21.26	20.83	21.14	15.42
9	21.74	21.33	20.7	20.95	15.27
9.2	21.73	21.14	21.05	21.03	15.06
9.4	22.33	21.08	20.96	20.78	14.84
9.6	22.37	21.18	20.69	20.92	14.83
9.8	22.92	21.1	20.84	20.56	14.57
10	22.8	20.76	21.3	20.54	14.6
10.2	22.57	20.99	21.31	20.88	14.25

## Sheet: GB4
distance	Cr	Mn	Fe	Co	Ni
µm	at.%	at.%	at.%	at.%	at.%
0	23.58	20.73	21.91	20.25	13.53
0.2	23.52	20.81	21.29	20.38	14
0.4	23.62	20.96	21.06	20.46	13.9
0.6	23.6	20.95	21.25	20.35	13.85
0.8	23.43	20.99	20.99	20.28	14.32
1	23.43	20.75	21.47	20.34	14
1.2	23.29	20.93	21.4	20.37	14.01
1.4	23.23	20.97	21.52	20.36	13.92
1.6	22.97	21.14	21.51	20.09	14.28
1.8	22.98	21.2	21.28	20.63	13.91
2	22.93	20.9	21.41	20.47	14.28
2.2	23.09	21.07	21.62	20.52	13.7
2.4	22.63	21.11	21.37	20.86	14.02
2.6	22.35	21.45	21.3	20.63	14.28
2.8	22.69	20.88	21.25	20.92	14.27
3	22.4	20.88	20.85	20.93	14.94
3.2	22.54	21.26	20.94	20.85	14.41
3.4	22.26	21.24	21.08	20.84	14.59
3.6	21.83	21.19	21.15	20.72	15.1
3.8	22.05	21.33	20.86	20.78	14.99
4	21.7	21.75	20.76	20.72	15.07
4.2	21.4	21.48	20.63	21.1	15.38
4.4	21.06	21.37	20.26	21.18	16.13
4.6	20.92	21.67	20.44	20.47	16.5
4.8	20.5	22.07	20.34	20.25	16.84
5	20.17	22.19	20.09	20.26	17.29
5.2	20.01	22.12	20.2	20.13	17.54
5.4	20.32	21.73	20.12	20.59	17.24
5.6	20.74	21.65	20.66	20.15	16.8
5.8	20.87	21.72	20.51	20.52	16.38
6	20.78	21.42	20.82	20.76	16.22
6.2	21.24	21.26	20.57	21.05	15.89
6.4	21.11	21.44	20.97	21.11	15.36
6.6	21.62	21.25	21.28	20.89	14.96
6.8	21.63	21.25	21	21.14	14.97
7	21.91	20.97	21.34	20.92	14.87
7.2	22.2	21.2	21.5	20.61	14.5
7.4	22.02	21.07	21.72	20.72	14.47
7.6	22.33	21.07	21.46	21.04	14.11
7.8	22.03	20.99	21.65	21.06	14.27
8	22.12	21.11	21.61	21.13	14.03
8.2	22.27	21.37	21.4	20.83	14.13
8.4	22.7	21.25	21.55	20.75	13.75
8.6	22.29	21.16	21.83	20.36	14.36
8.8	22.52	21.08	21.55	20.61	14.24
9	22.63	20.74	21.67	21.03	13.94
9.2	22.46	21.03	21.48	20.53	14.49
9.4	22.1	21.21	21.64	20.6	14.46
9.6	22.56	21.16	21.66	20.5	14.12
9.8	22.32	20.89	21.63	20.82	14.33
10	22.34	20.97	21.81	20.76	14.11
10.2	22.41	21.15	21.68	20.77	13.98

## Sheet: GB5
distance	Cr	Mn	Fe	Co	Ni
µm	at.%	at.%	at.%	at.%	at.%
0	24.31	20.96	21.08	20.09	13.55
0.2	23.96	20.77	20.77	20.53	13.96
0.4	24.31	20.66	20.75	20.24	14.04
0.6	24.11	20.71	21.2	20.2	13.78
0.8	23.64	21.27	20.93	20.27	13.89
1	24.18	20.82	20.93	20.36	13.7
1.2	23.69	20.95	20.82	20.07	14.46
1.4	23.6	20.99	20.76	20.51	14.13
1.6	23.54	20.92	20.85	20.66	14.03
1.8	23.27	20.93	20.9	20.68	14.23
2	23.2	20.94	20.72	20.76	14.37
2.2	23.01	21.31	21.01	20.58	14.09
2.4	22.95	21.24	20.84	20.66	14.31
2.6	22.86	21.01	20.49	20.76	14.87
2.8	22.37	21.09	20.68	21	14.85
3	22.08	21.37	20.84	20.74	14.97
3.2	22.05	21.55	20.63	20.82	14.95
3.4	21.67	21.44	20.53	20.6	15.75
3.6	21.66	21.7	20.56	20.58	15.5
3.8	21.02	21.78	20.07	20.78	16.35
4	21.06	21.68	20.27	20.68	16.3
4.2	21.19	21.77	20.02	20.25	16.77
4.4	20.68	22	19.86	20.79	16.67
4.6	20.45	22.23	19.98	20.19	17.15
4.8	20.08	22.16	20.2	19.93	17.64
5	19.86	22.15	19.85	20.04	18.11
5.2	19.65	22.5	19.18	20.16	18.5
5.4	19.69	22.48	19.77	20.03	18.04
5.6	19.67	22.11	20.14	20.19	17.88
5.8	19.67	22.08	19.96	20.22	18.07
6	20.21	21.9	20.21	20.49	17.2
6.2	20.68	22.02	20.03	20.85	16.42
6.4	20.75	21.82	20.42	20.69	16.32
6.6	21.05	21.51	20.8	20.93	15.71
6.8	21.36	21.68	20.68	20.8	15.49
7	21.53	21.39	20.63	21.08	15.38
7.2	21.63	21.1	21.42	21.08	14.78
7.4	21.85	21.26	21.31	20.58	15.01
7.6	22.54	21.03	21.37	20.63	14.42
7.8	22.2	21.29	21.16	20.75	14.61
8	22.41	21.22	21.62	20.62	14.13
8.2	22.69	21.01	21.37	20.62	14.31
8.4	22.97	20.94	21.43	20.44	14.23
8.6	22.65	20.83	21.32	20.49	14.71
8.8	23.37	20.79	21.44	20.38	14.02
9	23.55	20.89	20.93	20.75	13.87
9.2	23.52	20.98	21.21	20.13	14.15
9.4	23.74	20.68	21.25	20.17	14.16
9.6	23.59	20.89	20.91	20.71	13.9
9.8	23.66	20.94	20.83	20.44	14.12
10	23.94	20.67	20.81	20.32	14.27
10.2	23.74	20.67	21.41	19.96	14.23
10.4	23.71	20.91	21.28	20.48	13.63
