# Supplementary material for: Data related to the growth of σ-phase precipitates in CrMnFeCoNi high-entropy alloys: Temporal evolutions of precipitate dimensions and concentration profiles at interfaces
Source: Data Brief. 2020 Oct 21;33:106449. doi: 10.1016/j.dib.2020.106449 (PMC7607391; doi:10.1016/j.dib.2020.106449)
Supplement: Supplementary file 1 [file mmc1.zip › Upload_Data_in_Brief/EDX_line_scan_GB/0800C_1000h_GB.xlsx]

## Sheet: GB1
distance	Cr	Mn	Fe	Co	Ni
µm	at.%	at.%	at.%	at.%	at.%
0	20.32	21.73	21.03	21.24	15.68
0.2	20.12	21.19	21.71	21.21	15.76
0.4	20.06	21.41	21.41	21.46	15.66
0.6	20.07	21.48	21.19	21.39	15.86
0.8	20.06	21.69	21.27	21.25	15.73
1	20.01	21.42	21.24	20.93	16.4
1.2	20	21.46	21.31	21.47	15.76
1.4	20.21	21.59	21.14	21.13	15.92
1.6	20.39	21.6	20.77	21.06	16.18
1.8	19.89	21.11	21.22	21.5	16.28
2	19.81	21.4	20.91	21.29	16.6
2.2	19.91	21.45	20.96	21.01	16.67
2.4	19.79	21.57	20.76	21.33	16.55
2.6	19.96	21.65	20.89	20.96	16.55
2.8	20.08	21.68	20.89	21.18	16.17
3	20.11	21.77	21.15	20.84	16.14
3.2	19.67	21.42	21.33	20.92	16.66
3.4	19.88	21.84	20.93	21.14	16.21
3.6	19.55	21.98	20.81	20.67	16.99
3.8	19.77	21.83	20.87	20.87	16.67
4	19.71	21.86	20.84	21.2	16.39
4.2	19.65	21.74	21.03	20.8	16.78
4.4	19.51	22.04	20.72	21.12	16.6
4.6	19.78	21.72	20.64	20.97	16.88
4.8	19.71	21.72	21.05	20.62	16.89
5	19.91	21.79	20.64	20.94	16.72
5.2	19.67	21.64	20.69	20.8	17.2
5.4	20.07	21.44	20.82	20.58	17.09
5.6	19.68	21.77	20.5	20.96	17.08
5.8	19.84	21.58	21.02	20.97	16.58
6	19.82	21.88	20.93	20.47	16.9
6.2	20.02	21.67	20.62	20.83	16.85
6.4	19.78	22.17	20.61	20.77	16.67
6.6	19.85	21.86	20.77	21.02	16.5
6.8	19.73	21.87	20.81	21.05	16.54
7	19.84	22	20.68	20.78	16.7
7.2	19.82	21.71	21.01	20.8	16.66
7.4	19.67	21.8	20.89	21.23	16.41
7.6	20.05	21.75	20.64	20.94	16.63
7.8	19.84	21.48	21.18	21.21	16.29
8	19.73	21.63	20.61	21.05	16.97
8.2	19.64	21.57	20.88	21.22	16.7
8.4	19.53	21.54	21.06	21.25	16.62
8.6	19.99	21.58	20.47	21.09	16.88
8.8	19.65	21.99	20.82	21.1	16.44
9	19.98	22.01	20.33	21.23	16.45
9.2	19.85	22	20.6	21.16	16.39
9.4	20.12	21.94	20.66	21.01	16.27
9.6	19.88	21.76	20.97	21.38	16.01
9.8	19.99	21.81	20.65	21.1	16.45
10	20.08	21.61	21.1	21.08	16.13
10.2	20.26	21.74	20.95	20.98	16.07
10.4	19.96	21.58	20.86	20.94	16.65
--	--	--	--	--	--
--	--	--	--	--	--
--	--	--	--	--	--
--	--	--	--	--	--
--	--	--	--	--	--
--	--	--	--	--	--
--	--	--	--	--	--
--	--	--	--	--	--
--	--	--	--	--	--
--	--	--	--	--	--
--	--	--	--	--	--
--	--	--	--	--	--
--	--	--	--	--	--
--	--	--	--	--	--
--	--	--	--	--	--
--	--	--	--	--	--
--	--	--	--	--	--
--	--	--	--	--	--
--	--	--	--	--	--
--	--	--	--	--	--
--	--	--	--	--	--
--	--	--	--	--	--
--	--	--	--	--	--
--	--	--	--	--	--
--	--	--	--	--	--
--	--	--	--	--	--
--	--	--	--	--	--
--	--	--	--	--	--
--	--	--	--	--	--
--	--	--	--	--	--
--	--	--	--	--	--
--	--	--	--	--	--
--	--	--	--	--	--
--	--	--	--	--	--
--	--	--	--	--	--
--	--	--	--	--	--
--	--	--	--	--	--
--	--	--	--	--	--
--	--	--	--	--	--
--	--	--	--	--	--
--	--	--	--	--	--
--	--	--	--	--	--
--	--	--	--	--	--
--	--	--	--	--	--
--	--	--	--	--	--
--	--	--	--	--	--
--	--	--	--	--	--
