# Supplementary material for: Data related to the growth of σ-phase precipitates in CrMnFeCoNi high-entropy alloys: Temporal evolutions of precipitate dimensions and concentration profiles at interfaces
Source: Data Brief. 2020 Oct 21;33:106449. doi: 10.1016/j.dib.2020.106449 (PMC7607391; doi:10.1016/j.dib.2020.106449)
Supplement: Supplementary file 1 [file mmc1.zip › Upload_Data_in_Brief/EDX_line_scan_GB/0900C_00.1h_GB.xlsx]

## Sheet: GB1
distance	Cr	Mn	Fe	Co	Ni
µm	at.%	at.%	at.%	at.%	at.%
0	25.86	20.56	20.28	19.93	13.37
0.04516	25.87	20.47	19.98	19.92	13.76
0.09031	25.9	20.61	19.59	19.74	14.16
0.1355	26.03	20.15	19.8	19.96	14.07
0.1806	25.94	20.29	20.01	19.93	13.83
0.2258	25.96	20.31	19.84	19.77	14.11
0.2709	25.81	20.33	20.04	19.78	14.04
0.3161	25.91	20.09	20.03	19.93	14.04
0.3613	25.88	20.46	19.91	20.1	13.64
0.4064	26.24	20.22	19.62	19.83	14.08
0.4516	25.91	20.3	19.86	19.9	14.03
0.4967	26.07	20.37	19.95	19.84	13.77
0.5419	25.98	20.33	19.97	19.72	13.99
0.587	26.13	20.35	19.91	19.73	13.88
0.6322	25.86	20.46	20.26	19.82	13.61
0.6773	25.57	20.25	20.09	20.04	14.05
0.7225	25.57	20.43	20.25	19.79	13.96
0.7677	25.72	20.69	19.91	19.88	13.79
0.8128	25.7	20.77	19.7	19.7	14.12
0.858	25.34	20.33	20.3	19.96	14.06
0.9031	25.16	20.65	20.12	19.95	14.11
0.9483	25.5	20.44	20.21	20.16	13.68
0.9934	24.99	20.61	20.3	19.91	14.18
1.039	24.78	20.88	20.03	20	14.32
1.084	24.5	20.88	19.9	19.94	14.78
1.129	24.28	20.41	20.13	20.38	14.78
1.174	24.25	20.71	20.05	19.98	15.01
1.219	24.8	20.57	20.16	20.13	14.33
1.264	24.85	20.48	20.11	20.29	14.26
1.31	24.94	20.22	19.93	20.14	14.77
1.355	25.07	20.22	20.2	20.01	14.5
1.4	25.69	20.42	20.01	19.69	14.19
1.445	25.64	20.48	20.02	20.02	13.84
1.49	25.66	20.07	20.5	20.01	13.75
1.535	25.65	20.39	20	19.75	14.22
1.581	25.65	20.22	20.13	19.97	14.02
1.626	25.89	20.12	20.03	20.09	13.88
1.671	26.05	20.28	19.51	20.21	13.95
1.716	25.96	20.39	20.15	19.8	13.71
1.761	26.09	20.17	19.91	20.06	13.77
1.806	25.65	20.15	20.13	20.26	13.81
1.851	26.07	20.57	19.95	19.58	13.84
1.897	25.78	20.12	20.26	19.75	14.09
1.942	25.97	20.12	20.13	19.88	13.89
1.987	25.84	20.54	20.08	19.62	13.92
2.032	25.53	20.63	19.97	20.08	13.79
2.077	25.98	20.18	20.18	19.67	13.99
2.122	25.78	20.42	19.92	19.94	13.93
2.168	26.04	20.21	19.94	20.07	13.74
2.213	26.02	20.61	19.59	19.87	13.91
