# Supplementary material for: Data related to the growth of σ-phase precipitates in CrMnFeCoNi high-entropy alloys: Temporal evolutions of precipitate dimensions and concentration profiles at interfaces
Source: Data Brief. 2020 Oct 21;33:106449. doi: 10.1016/j.dib.2020.106449 (PMC7607391; doi:10.1016/j.dib.2020.106449)
Supplement: Supplementary file 1 [file mmc1.zip › Upload_Data_in_Brief/EDX_line_scan_GB/0900C_0001h_GB.xlsx]

## Sheet: GB1
distance	Cr	Mn	Fe	Co	Ni
µm	at.%	at.%	at.%	at.%	at.%
0	26.11	20.6	19.69	19.65	13.95
0.08648	26.01	20.58	19.72	19.94	13.75
0.173	25.8	20.52	19.53	19.93	14.22
0.2594	25.5	20.82	19.94	20.07	13.68
0.3459	25.91	20.62	19.62	19.93	13.91
0.4324	25.69	20.38	20.53	19.95	13.45
0.5189	26.26	20.15	19.76	19.7	14.12
0.6054	25.95	20.08	19.78	20.24	13.94
0.6918	25.97	20.19	20.01	19.67	14.16
0.7783	25.88	20.42	20.05	19.69	13.95
0.8648	25.93	20.2	20.2	19.81	13.86
0.9513	25.79	20.36	19.74	19.98	14.13
1.038	26.11	20.38	20.03	19.6	13.88
1.124	26.09	20.61	20.06	19.93	13.31
1.211	25.81	20.43	19.82	20.15	13.79
1.297	26.21	20.33	19.94	19.64	13.87
1.384	26.15	20.3	19.97	19.59	13.99
1.47	26.23	20.34	20.11	19.56	13.76
1.557	25.7	20.55	19.95	19.82	13.98
1.643	26	20.35	19.74	19.85	14.06
1.73	25.9	20.7	20.02	19.67	13.71
1.816	25.91	20.53	19.96	19.64	13.96
1.903	25.58	20.38	19.99	19.93	14.12
1.989	26.22	20.48	20.08	19.63	13.59
2.076	26.06	20	20.24	19.48	14.21
2.162	25.74	20.25	20	19.88	14.14
2.248	26.01	20.11	19.97	19.78	14.13
2.335	26.29	20.01	19.72	19.72	14.25
2.422	26.05	20.34	19.65	19.92	14.04
2.508	25.93	20.21	19.98	19.82	14.06
2.594	25.61	20.13	19.75	20.32	14.19
2.681	25.89	20.65	20.3	19.36	13.8
2.767	26.17	20.16	19.98	19.68	14
2.854	25.38	20.47	20.3	19.78	14.07
2.94	25.91	20.67	20.16	19.44	13.82
3.027	25.68	20.55	19.65	19.88	14.24
3.113	25.89	20.45	20.16	19.6	13.89
3.2	25.69	20.35	19.61	19.94	14.41
3.286	26.02	20.41	19.8	19.87	13.89
3.373	25.71	20.17	20.19	20.32	13.6
3.459	25.66	20.57	19.92	19.86	13.99
3.546	26.09	20.44	19.85	19.77	13.85
3.632	25.82	20.21	19.72	20.08	14.16
3.719	25.55	20.53	20	19.96	13.97
3.805	25.95	20.47	19.85	19.65	14.09
3.892	25.53	20.67	19.97	19.91	13.93
3.978	24.9	20.42	19.75	20.43	14.5
4.065	25.14	20.48	19.87	20.18	14.34
4.151	25.21	20.6	19.82	20.15	14.21
4.238	24.95	20.16	19.82	20.1	14.96
4.324	25.2	20.38	19.83	20.21	14.37
4.41	25.29	19.91	19.89	20.26	14.64
4.497	25.46	20.18	19.66	20.29	14.41
4.583	25.6	20.27	19.74	20.26	14.14
4.67	25.68	20.34	19.77	20.02	14.18
4.757	25.73	20.36	20.11	20.02	13.78
4.843	25.75	19.76	20.29	20.05	14.15
4.929	26.11	20.29	20.35	19.85	13.4
5.016	25.6	20.52	19.85	20.28	13.74
5.102	25.79	20.35	19.99	19.9	13.97
5.189	25.98	20.31	19.72	20.08	13.92
5.275	25.8	20.95	19.83	19.68	13.74
5.362	26.06	20.04	19.93	20.03	13.94
5.448	26.38	20.18	19.83	19.71	13.91
5.535	25.93	20.04	20.06	20.18	13.79
5.621	25.75	20.69	19.5	19.93	14.13
5.708	26	20.28	19.97	19.77	13.97
5.794	26.1	20.06	19.71	20.2	13.93
5.881	25.98	20.03	19.87	19.94	14.18
5.967	26.18	20.41	20.13	19.52	13.77
6.054	26.11	20.45	19.63	20.1	13.72
6.14	26.01	20.24	19.41	20	14.34
6.227	26	20.53	19.77	19.99	13.7
6.313	25.99	20.08	19.89	19.75	14.29
6.4	25.62	20.26	20.02	19.82	14.28
6.486	25.71	20.28	19.92	20.02	14.07
6.573	25.79	20.07	20.05	19.77	14.31
6.659	25.71	20.61	19.92	19.82	13.93
6.745	25.93	20	20.12	19.99	13.96
6.832	25.71	20.11	19.7	20.31	14.17
6.918	25.6	20.57	19.93	19.44	14.46
7.005	25.78	20.27	20.07	19.94	13.95
7.091	25.86	20.5	20.05	19.73	13.85
7.178	25.88	20.37	19.81	20.01	13.93
7.264	26.08	20.21	19.83	20.08	13.8
7.351	26.34	20.16	19.76	19.95	13.79
7.437	25.91	20.33	20.13	19.92	13.71
7.524	25.82	20.31	19.64	19.88	14.35
7.61	25.89	20.25	19.87	19.78	14.22
7.697	26.21	20.56	20.09	19.57	13.57
7.783	25.88	20.47	19.71	20.22	13.71
7.87	26.35	19.89	19.84	19.86	14.06
7.956	26.26	20.02	20.26	19.64	13.82
8.043	25.64	20.43	19.99	20.03	13.91
8.129	25.9	20.08	20.17	20.03	13.83
8.216	25.71	20.19	20.51	19.66	13.93
8.302	26.01	20.53	19.94	19.46	14.06
8.389	25.74	20.6	20.03	19.85	13.78
8.475	25.84	20.32	19.88	19.7	14.27
8.562	25.69	20.31	19.88	20.09	14.04

## Sheet: GB2
distance	Cr	Mn	Fe	Co	Ni
µm	at.%	at.%	at.%	at.%	at.%
0	26.2	20	19.79	20.19	13.82
0.05321	25.82	20.33	19.75	19.94	14.16
0.1064	25.79	20.23	20.07	20.08	13.83
0.1596	25.88	20.08	19.76	20.09	14.19
0.2128	26.21	20.49	20.25	19.37	13.67
0.266	26.14	20.24	19.53	19.54	14.56
0.3192	25.55	20.67	19.81	19.87	14.1
0.3725	26.06	20.5	19.97	20.01	13.47
0.4257	25.87	20.33	19.96	19.9	13.94
0.4789	25.66	20.3	19.99	20.07	13.97
0.5321	26.12	20.2	19.95	19.72	14.01
0.5853	25.59	20.39	19.87	19.92	14.23
0.6385	25.98	20.57	20.17	19.79	13.49
0.6917	26.01	19.95	19.52	20.25	14.27
0.7449	26.02	20.12	19.7	20.27	13.89
0.7981	26.01	20.1	19.82	19.9	14.18
0.8513	25.92	20.08	20.02	20.3	13.68
0.9045	25.54	20.38	19.96	20.27	13.85
0.9577	25.84	20.17	20.24	19.99	13.77
1.011	25.87	20.2	19.91	20.2	13.82
1.064	25.95	20.45	19.73	20.24	13.63
1.117	25.76	20.54	20.24	19.51	13.96
1.171	25.78	20.54	20.02	19.96	13.71
1.224	25.79	20.06	20.28	19.94	13.93
1.277	25.6	20.3	19.63	20.25	14.21
1.33	25.66	20.42	20.07	19.93	13.92
1.383	25.76	20.71	19.98	19.99	13.56
1.437	25.74	20.3	20.01	19.49	14.46
1.49	25.73	20.49	20.11	19.75	13.92
1.543	25.41	19.85	20.08	20.67	13.99
1.596	25.23	20.17	20.16	20.24	14.2
1.65	25.55	20.06	20.35	20.02	14.02
1.703	25.02	20.12	20.26	20.31	14.29
1.756	25.59	20.36	20.25	19.96	13.84
1.809	25.41	20.09	20.38	19.77	14.36
1.862	25.11	20.42	20.27	20.09	14.11
1.916	25.64	20.01	20.25	20.05	14.05
1.969	25.08	20.05	19.81	20.51	14.54
2.022	25.1	20.2	20.19	20.35	14.16
2.075	24.76	20.84	19.88	20.04	14.48
2.128	24.76	20.38	20.31	20.16	14.39
2.182	24.63	20.52	20.17	20.04	14.63
2.235	24.46	20.31	20.24	19.85	15.14
2.288	24.38	20.43	20.1	19.84	15.26
2.341	24.51	20.38	19.76	20.49	14.85
2.394	24.13	21	19.69	20.21	14.96
2.448	24.21	20.76	19.2	20.03	15.81
2.501	23.84	20.71	19.74	20.05	15.66
2.554	24.14	20.47	20	20.19	15.2
2.607	23.68	20.58	19.68	20.61	15.46
2.66	23.78	21.08	19.47	20.2	15.47
2.714	23.84	20.57	19.96	20.28	15.35
2.767	23.9	21.05	20.01	20.14	14.91
2.82	24.12	20.59	19.7	20.2	15.39
2.873	23.9	20.49	20	20.39	15.23
2.926	24.3	20.24	20.33	19.96	15.16
2.98	24.4	20.58	19.66	20.32	15.04
3.033	24.62	20.45	20.07	19.87	14.99
3.086	24.21	20.88	19.63	20.84	14.44
3.139	24.84	20.33	20.16	20.52	14.15
3.192	25.1	20.11	20.71	20.08	13.99
3.246	25.14	20.48	20.01	19.95	14.42
3.299	24.9	20.23	20.61	20.19	14.07
3.352	25.27	20.61	20.18	19.95	14
3.405	25.15	20.45	20.29	20.2	13.91
3.458	25.28	20.43	20.04	19.99	14.27
3.512	25.15	20.25	20.49	19.87	14.25
3.565	25.33	20.2	19.98	20.41	14.09
3.618	25.56	20.36	20.19	20.07	13.82
3.671	25.66	20.34	20.27	20.31	13.42
3.725	25.82	20.5	20.22	19.72	13.73
3.778	25.35	20.57	20.08	19.88	14.12
3.831	25.85	20.51	20.01	19.69	13.94
3.884	25.6	20.59	20.06	19.7	14.05
3.937	25.8	20.29	20.01	20.14	13.76
3.991	25.52	20.67	20.22	19.42	14.17
4.044	26.16	19.96	20.44	19.54	13.9
4.097	25.87	20.59	19.88	19.66	14
4.15	25.91	20.18	19.76	20.15	14
4.204	25.93	20.21	20.11	19.54	14.2
4.257	25.84	20.51	19.9	19.76	13.99
4.31	25.91	20.24	19.93	20	13.92
4.363	26.17	20.16	20.06	19.56	14.05
4.416	25.82	20.12	20.05	20.03	13.98
4.47	25.83	19.96	20.46	19.96	13.8
4.523	25.96	20.08	19.72	20.23	14.02
4.576	25.87	20.3	20.03	19.97	13.84
4.629	25.96	20.54	19.81	19.92	13.77
4.682	25.99	20.27	19.62	20	14.11
4.736	25.9	20.21	20.29	19.65	13.95
4.789	26.27	20.36	19.68	19.89	13.8
4.842	26.21	20.13	19.91	19.95	13.8
4.895	26.01	20.42	20.06	19.36	14.14
4.948	26.15	20.43	19.38	20.19	13.85
5.002	25.85	20.23	19.81	20.28	13.82
5.055	25.95	20.14	20.16	20	13.74
5.108	26.12	20.44	19.56	19.55	14.33
5.161	25.87	20.41	19.86	19.91	13.95
5.214	25.93	20.16	20.02	19.49	14.39
5.268	26.07	20.25	19.62	20.07	13.99

## Sheet: GB3
distance	Cr	Mn	Fe	Co	Ni
µm	at.%	at.%	at.%	at.%	at.%
0	25.75	20.43	20.23	19.92	13.67
0.05411	25.71	20.45	19.83	20.22	13.8
0.1082	25.93	20.54	19.81	20.24	13.49
0.1623	25.94	20.19	19.37	20.44	14.07
0.2165	25.83	20.44	20.15	19.96	13.62
0.2706	25.99	20.11	19.8	20.15	13.95
0.3247	25.64	20.5	19.94	20.04	13.89
0.3788	26.27	20.59	19.53	20	13.6
0.4329	25.98	20.36	19.72	20.18	13.76
0.487	26.22	20.15	19.99	19.71	13.93
0.5411	25.85	20.62	19.92	19.84	13.78
0.5952	25.66	20.24	20.01	20.01	14.07
0.6493	26.04	20.23	19.85	20.19	13.69
0.7035	25.55	20.43	19.85	19.94	14.23
0.7576	25.68	20.5	20.12	19.62	14.08
0.8117	25.6	20.82	20.8	19.48	13.3
0.8658	25.57	20.33	20.1	20.28	13.72
0.9199	26.18	20.28	19.8	20.1	13.64
0.974	26.13	20.69	19.88	19.56	13.74
1.028	25.93	20.44	19.61	20.09	13.93
1.082	26.03	20.51	20.15	19.92	13.38
1.136	25.96	20.82	20.07	19.59	13.56
1.19	25.77	20.57	20.11	19.79	13.75
1.245	25.76	20.55	20.45	19.58	13.67
1.299	25.38	20.56	19.92	20.03	14.12
1.353	25.5	20.33	19.94	20.3	13.92
1.407	25.51	20.32	20.07	20.27	13.83
1.461	25.84	20.71	19.94	19.79	13.72
1.515	25.42	20.12	20.25	20.01	14.2
1.569	25.61	20.63	20.07	19.66	14.03
1.623	25.58	20.04	20.19	20.44	13.75
1.678	25.26	19.98	20.64	19.7	14.41
1.732	25.33	20.73	19.84	20.15	13.95
1.786	25.28	20.65	19.98	19.94	14.16
1.84	25.07	20.57	20.67	19.89	13.8
1.894	24.99	20.52	20.37	20.19	13.94
1.948	25.39	20.47	19.96	19.81	14.37
2.002	24.44	20.6	19.99	20.54	14.44
2.056	24.74	20.32	20.43	20.5	14.01
2.11	24.27	20.67	20.22	20.31	14.53
2.164	24.38	20.84	19.65	20.63	14.5
2.219	24.11	20.84	20.13	20.41	14.51
2.273	24.15	20.84	20.51	20.49	14.01
2.327	23.64	20.85	20.09	20.55	14.87
2.381	23.51	20.6	20.26	20.34	15.28
2.435	23.29	20.67	19.75	20.6	15.69
2.489	23.41	20.88	20.08	20.17	15.47
2.543	23.14	21.56	19.78	19.78	15.73
2.597	22.61	21.17	19.53	20.43	16.27
2.652	22.75	21.36	19.89	20.22	15.78
2.706	22.65	21.48	20.28	20.31	15.29
2.76	23.08	21.38	19.59	20.01	15.94
2.814	23.36	21.17	19.83	19.99	15.66
2.868	23.56	20.98	19.86	20.32	15.28
2.922	23.58	21.27	19.94	19.8	15.41
2.976	23.66	21.3	19.99	20.2	14.85
3.03	24.12	20.61	20.22	20.03	15.02
3.084	24.36	20.91	20.1	20.08	14.55
3.139	24.58	20.96	20.2	20.52	13.75
3.193	24.71	20.39	20.14	20.43	14.33
3.247	24.89	20.52	20.36	20.51	13.72
3.301	24.83	20.89	20.01	20.15	14.11
3.355	25.29	20.88	20.06	20.1	13.67
3.409	25.28	20.53	20.35	19.97	13.87
3.463	25.26	20.48	20.62	20.01	13.63
3.517	25.42	20.43	19.77	19.68	14.71
3.571	25.29	20.71	20.27	19.58	14.15
3.626	25.28	20.2	19.92	20.56	14.04
3.68	25.43	20.39	20.18	19.86	14.13
3.734	25.15	20.03	20.77	20.16	13.88
3.788	25.61	20.4	19.82	20.42	13.74
3.842	25.48	20.22	20.12	20.3	13.87
3.896	25.61	20.39	19.58	19.62	14.79
3.95	25.8	20.26	20.18	19.66	14.11
4.004	25.62	20.82	20.01	19.85	13.7
4.059	26.06	20.18	20.02	19.79	13.95
4.113	26.01	19.84	20.42	19.87	13.86
4.167	25.81	20.26	19.94	19.82	14.17
4.221	26.33	20.03	20.1	19.59	13.95
4.275	25.79	20.45	20.13	19.92	13.71
4.329	25.82	20.28	20.18	20.1	13.62
4.383	25.49	20.23	19.73	20.06	14.48
4.437	26.07	20.14	19.4	20.28	14.11
4.491	26.31	20.36	19.76	19.79	13.77
4.545	26.2	20.45	19.91	19.45	14
4.6	26.14	20.47	19.85	19.8	13.74
4.654	26.07	20.33	19.93	19.77	13.91
4.708	26.4	20.5	19.61	19.75	13.75
4.762	25.84	20.08	20.24	20.11	13.73
4.816	26.08	20.01	19.86	20.02	14.03
4.87	25.64	20.12	19.97	19.88	14.39
4.924	26.33	20.23	19.98	19.93	13.53
4.978	26.18	20.34	19.87	19.71	13.9
5.032	26.08	20.41	20.13	19.65	13.73
5.087	26.35	20.25	19.87	19.83	13.71
5.141	26.32	20.44	19.9	19.76	13.57
5.195	26.22	19.89	20.3	19.78	13.81
5.249	25.77	20.45	19.6	20.08	14.11
5.303	25.94	20.34	19.57	20.01	14.15
5.357	26.36	20.24	19.89	20.24	13.27

## Sheet: GB4
distance	Cr	Mn	Fe	Co	Ni
µm	at.%	at.%	at.%	at.%	at.%
0	25.88	20.22	19.78	20.08	14.04
0.05434	26.4	20.13	19.76	19.8	13.9
0.1087	25.91	20.74	19.53	20.11	13.71
0.163	25.71	20.01	20.15	20.24	13.89
0.2173	25.62	20.38	20.04	19.93	14.03
0.2717	25.99	20.44	19.73	20.07	13.78
0.326	25.63	20.26	20.07	20.09	13.95
0.3804	26.11	20.59	19.66	20.03	13.61
0.4347	25.5	20.63	19.79	20.03	14.05
0.489	25.76	20.44	19.53	20.04	14.23
0.5434	25.83	20.62	19.87	19.7	13.98
0.5977	25.99	20.06	19.98	20.04	13.93
0.652	25.78	20.15	20.08	20.27	13.72
0.7064	26.02	20.44	19.56	19.83	14.15
0.7607	25.9	19.91	20.44	19.93	13.81
0.8151	25.91	20.21	19.55	20.36	13.97
0.8694	25.93	20.5	20.08	19.94	13.56
0.9237	26.02	20.11	19.94	19.74	14.18
0.9781	25.93	20.2	20.25	20.12	13.5
1.032	25.44	20.64	19.9	20.15	13.86
1.087	25.69	20.2	20.35	19.66	14.09
1.141	26.27	20.31	20.18	19.75	13.49
1.195	25.85	20.25	19.79	20	14.11
1.25	25.92	20.31	19.79	19.95	14.03
1.304	25.64	20.52	20.04	20.11	13.7
1.358	25.86	20.72	19.68	20	13.73
1.413	25.6	20.11	19.81	20.08	14.41
1.467	25.62	20.57	19.8	20.08	13.93
1.521	25.96	20.65	19.91	19.86	13.61
1.576	25.88	20.25	20.28	19.89	13.71
1.63	25.87	20.17	20.53	19.41	14.02
1.684	25.55	20.33	20.14	20.07	13.92
1.739	25.95	20.64	19.89	19.98	13.55
1.793	25.49	20.72	20	19.93	13.86
1.847	25.52	20.53	20.32	19.67	13.95
1.902	25.21	20.39	20.5	20.1	13.8
1.956	25.44	20.66	19.97	19.95	13.97
2.011	24.94	20.91	19.88	19.61	14.65
2.065	25.41	20.64	20.08	19.97	13.89
2.119	24.99	20.52	20.38	20.22	13.89
2.174	25.34	20.2	20.15	20.49	13.82
2.228	24.61	20.6	20.75	20.04	14
2.282	24.3	20.78	20.44	20.08	14.4
2.337	24.43	20.69	19.93	20.66	14.29
2.391	24.37	20.66	20.25	20.5	14.21
2.445	23.84	21.05	20.08	20.41	14.63
2.499	23.92	21.03	20.24	20.47	14.33
2.554	23.75	21.22	19.82	20.24	14.97
2.608	23.01	20.75	20.25	20.5	15.49
2.663	22.69	21.37	19.76	20.23	15.96
2.717	22.38	21.1	20.03	20.07	16.42
2.771	22.62	21.29	19.76	20.4	15.92
2.825	22.77	21.41	19.46	20.2	16.16
2.88	22.98	21.25	20.1	20.03	15.64
2.934	23.14	21.26	19.85	20.08	15.67
2.989	23.02	21.02	20.18	20.32	15.46
3.043	23.3	20.87	20.4	20.21	15.24
3.097	23.5	21.56	20.14	20.15	14.65
3.152	23.39	21.32	19.73	20.7	14.86
3.206	24.05	20.73	20.51	20.34	14.38
3.26	23.75	21.04	20.26	20.1	14.85
3.315	24.37	20.64	20.44	20.28	14.27
3.369	24.38	20.49	20.52	20.47	14.14
3.423	24.73	20.74	20.38	20.48	13.67
3.478	24.89	20.67	20	20.08	14.36
3.532	24.71	20.72	19.99	20.42	14.15
3.586	24.77	21.03	20.23	20.09	13.87
3.641	24.85	21.01	20.2	19.95	13.99
3.695	25.8	20.32	19.88	20.02	13.98
3.749	25.46	20.59	20.2	19.8	13.96
3.804	25.23	20.49	19.8	20.36	14.12
3.858	25.64	20.44	20.37	19.88	13.67
3.912	25.73	20.27	19.89	19.92	14.19
3.967	25.35	20.1	20.28	19.83	14.44
4.021	25.39	20.7	19.94	19.87	14.11
4.075	25.62	20.72	19.84	19.64	14.18
4.13	25.55	20.31	19.97	20.36	13.81
4.184	26.04	20.29	20.05	19.73	13.88
4.238	26.2	19.87	19.87	19.95	14.11
4.293	25.88	20.03	19.71	19.92	14.47
4.347	25.81	20.38	20.02	19.83	13.96
4.401	25.63	20.5	20.23	20.2	13.45
4.456	25.59	20.34	20.14	20.04	13.9
4.51	25.94	20.42	20.12	19.8	13.72
4.564	26.08	19.95	19.79	20.26	13.92
4.619	25.78	20.65	19.56	20.32	13.68
4.673	25.86	20.23	19.44	20.28	14.19
4.727	26.08	20.51	19.93	19.47	14.01
4.782	26.02	20.17	20.17	19.88	13.76
4.836	25.84	20.21	20.2	19.84	13.91
4.89	26.08	20.21	19.57	20.36	13.78
4.945	25.84	20.44	19.45	20.07	14.2
4.999	25.8	20.15	20.19	20.18	13.69
5.053	25.95	20.26	19.96	20.15	13.67
5.108	26.03	20.53	19.85	19.49	14.11
5.162	25.53	20.26	19.94	20.11	14.16
5.216	26.29	20.31	20.06	19.47	13.87
5.271	25.96	20.45	19.84	20.08	13.67
5.325	25.94	20.02	19.78	20.2	14.06
5.379	25.91	20.4	20.34	19.82	13.53

## Sheet: GB5
distance	Cr	Mn	Fe	Co	Ni
µm	at.%	at.%	at.%	at.%	at.%
0	24.79	20.7	20.68	19.96	13.87
0.09917	24.94	20.4	20.3	20.23	14.13
0.1983	24.83	20.54	20.55	20.05	14.04
0.2975	24.6	20.59	20.19	20.29	14.33
0.3967	24.63	20.75	20.46	20.18	13.99
0.4959	24.98	20.34	20.23	20.21	14.23
0.595	24.75	20.47	20.47	19.87	14.45
0.6942	24.14	20.46	20.41	20.78	14.2
0.7934	24.75	20.52	20.14	20.25	14.34
0.8925	24.21	20.78	20.48	20.21	14.32
0.9917	24.36	20.63	20.45	20.38	14.17
1.091	24.27	20.81	20.23	20.61	14.08
1.19	24.13	20.77	20.57	20.11	14.42
1.289	24.11	20.75	20.32	20.53	14.28
1.388	23.77	21.07	20.34	20.31	14.51
1.488	23.69	20.95	20.32	20.41	14.62
1.587	24.01	20.57	20.51	20.27	14.64
1.686	23.53	20.6	20.49	20.24	15.14
1.785	23.76	20.85	20.12	20.51	14.76
1.884	23.29	20.74	20.39	20.36	15.23
1.983	23.14	20.82	20.32	20.53	15.19
2.083	23.12	21.1	20.15	20.29	15.35
2.182	23.05	20.89	20.21	20.37	15.48
2.281	23.13	21.23	19.98	20.29	15.38
2.38	22.97	20.89	20.38	20.28	15.49
2.479	22.84	21.31	19.62	19.93	16.29
2.579	22.64	21.2	20.25	20.37	15.54
2.678	22.43	21.28	20.15	20.2	15.95
2.777	22.59	21.28	19.9	20.09	16.13
2.876	22.45	21.4	19.85	20.37	15.93
2.975	22.2	21.13	20.06	20.62	15.99
3.074	22.71	21.18	20.22	20.32	15.58
3.174	22.67	21.41	19.89	20.14	15.9
3.273	22.89	20.93	19.97	20.39	15.83
3.372	22.73	20.99	20.14	20.74	15.4
3.471	22.85	20.81	20.51	20.4	15.44
3.57	22.94	21.2	20.56	19.98	15.32
3.669	23.16	20.81	20.64	20.53	14.85
3.769	23.56	20.82	20.09	20.24	15.29
3.868	23.25	21.33	20.34	20.44	14.64
3.967	23.28	20.84	20.48	20.66	14.73
4.066	23.34	20.64	20.3	20.5	15.21
4.165	23.54	20.76	20.68	20.48	14.53
4.264	23.67	20.88	20.54	20.59	14.33
4.364	23.8	20.64	20.57	20.77	14.22
4.463	23.89	20.78	20.2	20.35	14.78
4.562	23.85	20.8	20.48	20.37	14.5
4.661	23.92	20.66	20.39	20.5	14.53
4.76	24.28	20.23	20.49	20.8	14.19
4.859	24.29	20.69	20.66	20.26	14.09
