# Supplementary material for: Data related to the growth of σ-phase precipitates in CrMnFeCoNi high-entropy alloys: Temporal evolutions of precipitate dimensions and concentration profiles at interfaces
Source: Data Brief. 2020 Oct 21;33:106449. doi: 10.1016/j.dib.2020.106449 (PMC7607391; doi:10.1016/j.dib.2020.106449)
Supplement: Supplementary file 1 [file mmc1.zip › Upload_Data_in_Brief/EDX_line_scan_GB/0900C_0010h_GB.xlsx]

## Sheet: GB1
distance	Cr	Mn	Fe	Co	Ni
µm	at.%	at.%	at.%	at.%	at.%
0	24.34	20.89	20.18	20.08	14.52
0.05361	24.12	20.59	20.35	20.33	14.62
0.1072	24	21.05	20.53	19.96	14.46
0.1608	23.79	20.87	20.25	20.36	14.72
0.2145	23.72	20.58	20.45	20.91	14.33
0.2681	24.14	20.97	20.38	20.29	14.22
0.3217	24.21	20.91	20.49	20.19	14.2
0.3753	24.07	20.52	20.45	20.12	14.84
0.4289	24.13	20.75	20.47	20.16	14.5
0.4825	24.24	20.94	20.58	20.41	13.83
0.5361	24.07	20.74	20.69	20.17	14.32
0.5897	24.21	20.54	20.61	20.14	14.49
0.6434	24.18	20.46	20.58	20.56	14.22
0.697	23.68	20.67	20.86	20.26	14.53
0.7506	23.82	20.73	20.6	20.4	14.46
0.8042	24.14	20.97	20.27	20.5	14.12
0.8578	24.06	20.61	20.35	20.59	14.38
0.9114	23.99	20.97	20.42	20.61	14.02
0.965	23.92	20.83	20.5	20.23	14.52
1.019	23.75	20.92	20.34	20.46	14.52
1.072	23.76	21.09	20.46	20.5	14.19
1.126	23.72	20.93	20.45	20.33	14.57
1.18	23.68	20.91	20.76	20.06	14.59
1.233	23.64	20.9	20.73	20.33	14.4
1.287	23.92	20.92	20.7	20.23	14.21
1.34	23.99	20.65	20.42	20.42	14.52
1.394	23.48	20.71	20.71	20.5	14.6
1.448	23.6	21.04	20.19	20.39	14.79
1.501	23.42	20.78	20.57	20.62	14.61
1.555	23.77	20.98	20.21	20.5	14.54
1.608	23.29	20.66	20.07	20.79	15.19
1.662	23.51	21.26	20.27	20.1	14.85
1.716	23.52	20.96	20.41	20.18	14.93
1.769	23.05	21.18	20.44	20.77	14.56
1.823	23.14	20.84	19.97	20.78	15.28
1.877	23.06	21.15	20.59	20.46	14.74
1.93	23.18	21.37	20.37	20.33	14.75
1.984	23.03	21.11	20.58	19.97	15.32
2.037	23.08	21.02	20.23	20.31	15.35
2.091	22.69	20.9	20.4	20.67	15.34
2.144	22.62	21.09	20.24	20.27	15.78
2.198	22.46	21.24	20.06	20.46	15.77
2.252	22.9	21.34	19.65	20.32	15.79
2.305	22.61	21.22	20.11	20.19	15.87
2.359	22.89	21.31	19.77	20.14	15.89
2.413	22.27	21.85	19.92	20.33	15.62
2.466	22.19	20.99	20.13	20.89	15.8
2.52	22.04	21.37	20.22	20.4	15.97
2.573	22.46	21.37	20.07	19.98	16.12
2.627	22.09	21.58	19.92	20.19	16.22
2.681	22.3	21.46	20.2	20.03	16.02
2.734	21.79	21.77	19.99	20.23	16.22
2.788	22.25	21.33	19.79	20.2	16.43
2.841	22.11	21.54	20.1	20.25	16.01
2.895	22.31	21.37	19.94	20.05	16.32
2.949	22.53	21.76	19.78	20.03	15.89
3.002	22.23	21.44	20.45	19.98	15.89
3.056	22.48	21.5	19.75	20.4	15.86
3.11	22.71	21.44	20.13	20.29	15.43
3.163	22.71	21.1	20.37	20.4	15.41
3.217	22.43	21.18	20.3	20.31	15.78
3.27	22.9	21.41	20.37	20.51	14.81
3.324	22.73	21.52	20.11	20.55	15.08
3.378	22.96	21.44	20.39	20.26	14.95
3.431	22.74	21.53	20.32	20.29	15.13
3.485	23.05	21.36	20.71	20.13	14.75
3.539	23.16	21.01	20.17	20.37	15.29
3.592	22.74	21.53	20.36	20.44	14.93
3.646	23.02	20.84	20.73	20.43	14.98
3.699	22.95	20.96	20.73	20.46	14.9
3.753	23.47	21.22	20.58	20.4	14.32
3.807	23.27	21.1	20.49	20.22	14.93
3.86	23.47	21.15	20.67	20.2	14.5
3.914	23.24	20.8	20.44	20.84	14.68
3.967	23.35	20.73	20.85	20.3	14.77
4.021	23.35	20.7	20.58	20.71	14.66
4.075	23.5	21.07	20.59	20.39	14.45
4.128	23.36	20.87	20.71	20.58	14.47
4.182	23.6	20.87	20.67	20.51	14.35
4.235	23.51	21	20.55	20.28	14.66
4.289	23.61	20.93	21.09	20.27	14.1
4.343	23.84	21.26	20.71	20.11	14.09
4.396	23.95	20.83	20.88	20.75	13.59
4.45	23.81	20.65	20.71	20.66	14.17
4.503	23.44	20.94	20.61	20.56	14.44
4.557	23.49	21.32	20.66	20.68	13.85
4.611	23.76	20.99	20.59	20.25	14.41
4.664	24.03	20.8	21	20.55	13.62
4.718	23.98	20.91	20.28	20.27	14.56
4.772	23.84	20.64	20.79	20.46	14.28
4.825	23.83	20.52	20.91	20.74	14.01
4.879	23.87	20.77	20.47	20.35	14.54
4.932	23.85	21.23	21.01	20.05	13.86
4.986	23.89	21.29	20.72	19.85	14.25
5.04	24.17	21.04	20.31	20.14	14.34
5.093	23.9	21.36	20.49	20.17	14.08
5.147	23.58	20.86	21.04	20.47	14.05
5.2	23.68	20.69	20.58	20.73	14.32
5.254	23.82	20.64	20.88	20.47	14.2
5.308	24.17	20.92	20.7	20.47	13.75

## Sheet: GB2
distance	Cr	Mn	Fe	Co	Ni
µm	at.%	at.%	at.%	at.%	at.%
0	24.95	20.43	20.6	20.19	13.83
0.07571	25.1	20.49	20.17	20.09	14.15
0.1514	24.61	20.65	20.48	20.44	13.82
0.2271	25.1	20.69	20.14	20.27	13.8
0.3029	24.92	20.22	20.55	20.28	14.02
0.3786	25.04	20.38	20.62	20.06	13.89
0.4543	24.76	20.83	20.68	20.1	13.63
0.53	24.72	20.67	19.92	20.42	14.27
0.6057	24.78	20.81	20.14	19.96	14.31
0.6814	25.13	20.71	19.99	20.15	14.03
0.7571	24.42	20.77	20.24	20.28	14.29
0.8329	25.02	20.87	20.28	20.07	13.75
0.9086	24.83	20.63	20.69	19.74	14.1
0.9843	24.64	20.56	20.01	20.21	14.58
1.06	25.02	20.51	20.77	19.88	13.83
1.136	24.71	20.61	19.92	20.26	14.5
1.211	24.19	20.92	20.53	20.26	14.1
1.287	24.34	20.4	20.74	20.19	14.34
1.363	24.23	20.68	20.63	20.34	14.11
1.439	24.33	20.4	20.53	20.32	14.42
1.514	24.64	20.48	20.52	19.92	14.44
1.59	24.57	20.52	20.52	20.28	14.11
1.666	24.3	20.41	20.67	20.48	14.14
1.741	24.35	20.67	20.4	20.62	13.97
1.817	24.05	21.02	20.57	20.26	14.1
1.893	23.7	21.08	20.64	20.42	14.15
1.969	23.85	20.78	20.56	20.31	14.49
2.044	24.09	21.08	20.35	19.99	14.49
2.12	23.99	20.74	20.36	20.49	14.42
2.196	23.96	21.03	20.41	20.44	14.16
2.271	23.56	20.52	20.67	20.34	14.92
2.347	23.8	21.23	20.41	19.95	14.61
2.423	23.69	20.77	20.23	20.48	14.84
2.499	23.06	20.79	20.31	20.68	15.16
2.574	23.83	21.04	20.25	20.19	14.69
2.65	23.05	21.27	20.95	19.98	14.76
2.726	23.25	21.14	20.36	20.26	15
2.801	23.1	20.81	20.49	20.77	14.83
2.877	23.14	21.02	20.17	20.37	15.3
2.953	23.47	20.57	20.31	20.18	15.46
3.029	22.69	21.13	20.39	20.44	15.35
3.104	22.7	21.12	20.5	20.44	15.25
3.18	22.66	21.21	20.27	19.97	15.88
3.256	22.2	21.77	19.78	20.43	15.82
3.331	22.64	20.6	20.28	20.32	16.16
3.407	22.63	21.2	20.24	20.27	15.66
3.483	22.68	21.25	20.02	19.98	16.06
3.559	22.27	21.69	20.16	20.03	15.85
3.634	22.15	21.57	19.59	20.34	16.35
3.71	22.23	21.66	19.86	20.31	15.93
3.786	22.22	21.71	19.95	20.02	16.11
3.861	22.3	21.24	20.21	20.14	16.12
3.937	22.41	21.38	20.21	20.59	15.4
4.013	23.04	21.09	20.16	20.51	15.19
4.089	22.97	21.59	19.96	20.29	15.19
4.164	23.04	20.71	20.41	20.62	15.22
4.24	23.08	21.24	20.68	20.21	14.79
4.316	23.51	21.01	20.48	20.28	14.72
4.391	23.33	20.89	20.41	20.24	15.14
4.467	23.25	21.38	19.77	20.65	14.96
4.543	23.59	20.88	20.06	20.62	14.84
4.619	23.35	21.14	20.25	20.47	14.8
4.694	23.68	20.36	20.94	20.09	14.94
4.77	23.85	20.99	20.69	20.15	14.32
4.846	24.04	20.88	20.23	20.36	14.49
4.921	24.37	20.33	20.41	20.76	14.13
4.997	23.93	20.7	20.85	20.33	14.19
5.073	24.14	21.04	20.71	20.05	14.07
5.149	24.47	20.71	20.62	20.2	14
5.224	24.11	20.74	20.81	20.24	14.12
5.3	24.31	20.59	20.58	20.15	14.36
5.376	24.9	20.53	20.86	20.04	13.68
5.451	24.39	21.07	20.3	20.11	14.13
5.527	24.56	21.02	20.53	19.97	13.91
5.603	24.74	20.92	20.03	20.59	13.72
5.679	24.32	20.78	20.57	20.59	13.75
5.754	24.78	20.05	20.31	20.53	14.33
5.83	24.56	20.67	20.18	20.35	14.24
5.906	24.37	20.83	20.33	20.31	14.17
5.981	25.02	20.58	20.07	20.28	14.06
6.057	25.38	20.34	20.98	19.98	13.32
6.133	25.27	20.68	19.95	20.03	14.06
6.209	25.07	20.47	20.5	19.77	14.19
6.284	24.99	20.26	19.79	20.47	14.48
6.36	25	20.61	20.43	20.38	13.59
6.436	24.67	21.09	20.52	20.03	13.69
6.511	24.81	20.36	20.32	20.37	14.13
6.587	24.97	20.94	20.52	19.91	13.66
6.663	25.41	20.46	20.31	19.65	14.18
6.739	24.74	20.75	20.41	20.24	13.86
6.814	25.32	20.78	20.14	20.01	13.76
6.89	25.37	20.68	19.59	20.3	14.06
6.966	24.84	20.99	20.17	20.42	13.58
7.041	25.15	20.61	20.28	20.33	13.63
7.117	25.08	21.24	20.22	19.77	13.69
7.193	25.23	20.76	20.17	19.72	14.12
7.269	25.41	20.38	20.42	19.96	13.83
7.344	25.24	20.33	20.03	20.33	14.07
7.42	25.21	20.15	20.52	19.99	14.13
7.496	25.31	20.74	20.26	19.79	13.91

## Sheet: GB3
distance	Cr	Mn	Fe	Co	Ni
µm	at.%	at.%	at.%	at.%	at.%
0	25.86	20.53	20.19	19.72	13.7
0.07537	25.49	20.78	19.46	19.7	14.57
0.1507	25.74	20.43	20.32	19.8	13.71
0.2261	25.46	20.86	20.08	19.56	14.05
0.3015	25.48	20.79	20.53	19.35	13.85
0.3769	25.46	20.47	20.18	19.88	14.02
0.4522	25.69	20.98	19.66	20.09	13.59
0.5276	25.74	20.28	20.39	19.53	14.07
0.603	25.65	20.41	20.19	19.89	13.87
0.6783	25.81	20.07	19.96	19.62	14.54
0.7537	25.92	20.63	19.81	19.77	13.87
0.8291	25.35	21.03	20.03	19.62	13.97
0.9044	25.66	20.36	19.89	20.36	13.74
0.9798	25.8	20.01	20.15	19.67	14.37
1.055	25.19	20.95	20.38	19.43	14.06
1.131	25.6	20.58	20.13	19.68	14.01
1.206	25.36	21.09	20.27	19.81	13.47
1.281	25.6	20.43	20.13	19.92	13.93
1.357	25.73	20.74	19.84	19.5	14.19
1.432	25.15	21.04	20	20.1	13.72
1.507	25.1	20.69	20.32	20.12	13.77
1.583	25.64	20.09	20.31	20.45	13.5
1.658	25.21	20.52	20.39	20.11	13.76
1.734	25.31	20.68	20.08	20.14	13.78
1.809	24.82	20.44	20.1	20.59	14.06
1.884	25.28	20.4	20.32	20.05	13.94
1.96	25.03	20.23	20.18	20.86	13.7
2.035	24.91	20.45	20.39	19.98	14.27
2.11	25.05	20.64	20.28	20.12	13.91
2.186	24.57	20.63	20.33	20.31	14.16
2.261	24.48	20.53	20.01	20.65	14.33
2.337	24.9	20.36	20.35	20.28	14.1
2.412	25.05	20.57	20.27	19.57	14.53
2.487	24.61	20.86	19.97	20.26	14.3
2.563	24.63	21.11	20.04	20.09	14.13
2.638	24.33	20.4	20.29	20.53	14.46
2.713	24.44	20.43	20.22	20.08	14.83
2.789	24.24	20.67	20.61	20.41	14.07
2.864	24.3	20.63	20.11	20.23	14.74
2.939	23.92	20.36	20.43	20.06	15.23
3.015	24.01	21.04	19.95	20.54	14.46
3.09	23.95	20.81	20.44	20.19	14.61
3.166	23.69	20.97	19.9	20.45	14.98
3.241	23.34	21.28	20.6	19.69	15.08
3.316	23.57	20.55	20.15	20.27	15.47
3.392	23.31	21.1	19.91	20.21	15.46
3.467	22.86	20.74	20.19	20.45	15.77
3.542	23.28	20.84	19.72	20.25	15.9
3.618	23.09	20.88	19.85	19.85	16.33
3.693	23.65	20.98	19.77	20.22	15.39
3.769	23.43	20.85	19.48	20.3	15.93
3.844	22.84	20.99	20.06	20.27	15.84
3.919	23.25	21.19	20.06	20.21	15.28
3.995	23.61	21.06	19.5	20.12	15.71
4.07	23.21	21.4	19.82	20.13	15.45
4.145	23.61	20.93	20.13	20.32	15
4.221	23.73	21.12	20.41	19.9	14.83
4.296	23.37	20.96	20.62	20.06	15
4.372	23.86	21.24	19.72	20.39	14.79
4.447	23.77	20.93	20.21	20.4	14.68
4.522	24.36	20.79	19.9	20.34	14.61
4.598	24.5	20.94	19.84	20.31	14.41
4.673	24.16	20.87	20.22	20.32	14.43
4.748	24.65	20.46	20.38	20.08	14.42
4.824	24.7	20.86	20.35	20.36	13.73
4.899	24.09	20.81	20.39	20.02	14.69
4.974	24.2	20.96	20.25	20.22	14.38
5.05	24.53	20.45	20	20.62	14.4
5.125	24.93	20.59	20.22	20.17	14.09
5.201	24.66	20.65	20.05	20.15	14.49
5.276	24.79	20.39	20.13	20.78	13.9
5.351	25.39	20.29	20.39	19.89	14.04
5.427	25.16	20.72	20.19	19.88	14.05
5.502	25.12	20.79	20.18	20.18	13.73
5.577	25.07	20.44	20.6	19.99	13.9
5.653	25	20.88	20.11	20.11	13.89
5.728	25.22	20.81	20.02	19.96	13.98
5.804	25.31	20.24	20.65	19.97	13.83
5.879	25.29	20.67	20.19	19.72	14.13
5.954	25.44	20.09	20.48	19.95	14.04
6.03	25.5	20.51	20.38	20	13.61
6.105	24.86	20.22	20.16	20.23	14.53
6.18	25.38	20.52	20.23	19.98	13.91
6.256	25.77	20.63	20.07	19.96	13.57
6.331	25.52	20.79	19.6	20.38	13.71
6.407	25.43	20.84	20.09	19.65	14
6.482	25.23	20.77	20.13	20.03	13.83
6.557	25.75	20.01	20.67	20.12	13.46
6.633	25.26	20.86	20.23	19.83	13.82
6.708	25.48	20.52	19.94	19.92	14.14
6.783	25.48	20.75	19.86	19.97	13.94
6.859	25.6	20.73	19.94	19.89	13.85
6.934	25.17	20.46	20.11	19.68	14.59
7.01	25.31	20.61	20.13	20.19	13.76
7.085	25.55	20.77	20.55	19.45	13.68
7.16	25.46	20.55	19.9	19.91	14.19
7.236	25.3	20.77	19.88	20.42	13.64
7.311	25.79	20.03	20.09	20.15	13.93
7.386	25.64	20.67	20.17	19.45	14.07
7.462	25.18	20.48	20	20.12	14.23

## Sheet: GB4
distance	Cr	Mn	Fe	Co	Ni
µm	at.%	at.%	at.%	at.%	at.%
0	25.23	20.8	20.24	20.1	13.62
0.08122	25.34	20.52	19.84	19.85	14.45
0.1624	25.51	20.39	20.42	20.01	13.67
0.2437	25.02	20.46	19.96	20.47	14.09
0.3249	25.42	20.8	20.6	20.11	13.07
0.4061	25.32	20.24	20.14	20.42	13.89
0.4873	25.39	20.6	20.15	19.89	13.96
0.5686	25.22	20.78	20.43	19.96	13.6
0.6498	25.55	20.33	20.02	20.25	13.84
0.731	24.68	20.52	20.39	20.22	14.19
0.8122	24.82	20.39	20.74	19.99	14.06
0.8934	25.05	20.15	20.65	20.03	14.11
0.9747	25.08	20.41	20.73	19.96	13.82
1.056	24.94	20.66	20.41	20.22	13.77
1.137	24.92	20.61	20.14	20.21	14.11
1.218	25.3	20.25	20.81	20	13.64
1.3	25.06	20.8	20.09	19.86	14.19
1.381	24.8	20.51	20.67	20.17	13.85
1.462	25.06	20.31	20.26	20.66	13.7
1.543	24.46	20.41	20.52	20.7	13.91
1.624	24.42	20.9	20.45	20.26	13.97
1.706	24.51	20.41	20.5	20.51	14.06
1.787	24.83	20.28	20.23	20.59	14.06
1.868	24.72	20.42	20.36	20.35	14.15
1.949	24.26	20.96	20.35	20.07	14.37
2.031	24.47	20.1	20.53	20.44	14.46
2.112	24.26	20.84	20.51	20.66	13.73
2.193	24.59	20.66	20.45	19.92	14.38
2.274	24.49	20.59	20.32	20.39	14.22
2.355	24.05	20.47	20.39	20.53	14.56
2.437	24.13	20.65	20.34	20.72	14.16
2.518	23.84	21.11	20.66	20.12	14.27
2.599	23.85	20.62	20.71	20.29	14.53
2.68	23.85	20.72	20.75	20.27	14.41
2.761	23.82	20.57	20.05	20.74	14.83
2.843	23.94	20.88	19.89	20.32	14.96
2.924	23.52	20.77	20.4	20.52	14.8
3.005	23.58	20.48	20.21	20.69	15.04
3.086	23.42	21.3	19.98	20.49	14.8
3.168	23.42	20.91	20.32	20.33	15.03
3.249	23.15	21.05	20.42	20.28	15.11
3.33	23.33	20.97	20.25	20.07	15.38
3.411	22.89	21.01	20.03	20.52	15.55
3.493	23.48	21.33	20.07	20.04	15.09
3.574	22.65	20.7	20.41	20.57	15.68
3.655	23.17	20.94	20.4	20.22	15.27
3.736	22.8	21.11	19.86	20.36	15.87
3.817	22.84	21.02	20.41	20.15	15.58
3.899	22.65	21.36	20.21	20.27	15.51
3.98	22.83	21.23	20.22	19.91	15.81
4.061	22.92	21.12	20.03	19.99	15.94
4.142	23	21.03	20.13	20.1	15.74
4.223	23.58	21.07	20.01	20.42	14.92
4.305	23.47	20.91	20.13	20.1	15.4
4.386	23.41	20.95	20.38	20.4	14.87
4.467	23.59	21	20.24	20.1	15.07
4.548	23.46	20.99	20.3	20.26	14.98
4.63	23.64	20.99	20.6	20.14	14.62
4.711	23.84	20.68	19.98	20.02	15.47
4.792	23.51	20.85	20.08	20.67	14.89
4.873	23.91	20.93	20.41	20.38	14.37
4.955	23.89	20.63	20.48	20.54	14.45
5.036	24.46	20.85	20.26	20.31	14.12
5.117	24.65	20.67	20.02	20.25	14.41
5.198	24.23	20.89	20.35	20.35	14.17
5.279	24.1	20.95	20.26	20.88	13.81
5.361	24.76	20.52	20.58	19.87	14.27
5.442	24.41	20.54	20.19	20.65	14.2
5.523	24.45	20.38	20.59	20.38	14.2
5.604	24.56	20.55	20.64	20.42	13.83
5.686	24.64	20.37	20.64	20.17	14.17
5.767	24.96	20.76	20.33	20.19	13.75
5.848	24.67	20.94	20.67	19.86	13.86
5.929	24.77	20.56	20.56	19.94	14.16
6.01	24.92	20.42	20.38	20.36	13.91
6.092	25.35	20.92	19.87	19.94	13.92
6.173	24.94	20.83	20.48	19.93	13.82
6.254	24.89	20.43	20.73	20.06	13.9
6.335	25.04	20.51	20.36	19.99	14.11
6.417	25	20.74	20.35	19.97	13.94
6.498	24.97	20.72	20.43	19.82	14.06
6.579	24.9	20.66	20.43	20.29	13.72
6.66	25.42	20.55	20.35	19.84	13.85
6.741	25.13	20.28	20.41	20.16	14.01
6.823	25.07	20.5	20.61	20.11	13.72
6.904	25.08	20.45	20.5	20.22	13.74
6.985	25.16	20.83	20.5	19.81	13.71
7.066	25.15	20.81	20.65	19.88	13.51
7.148	25.2	20.61	20.31	19.89	14.01
7.229	25.58	20.68	20.08	20.31	13.35
7.31	25.23	20.34	20.09	20.26	14.07
7.391	25.51	20.59	20.33	20.15	13.43
7.472	25.44	20.38	20.28	20.15	13.75
7.554	25.01	20.4	20.2	20.22	14.17
7.635	25.29	20.86	19.99	20.14	13.72
7.716	25.36	20.71	19.92	20.13	13.88
7.797	25.18	20.77	20.01	20.25	13.8
7.878	25.44	20.32	20.25	20	14
7.96	25.64	20.66	20.4	19.75	13.54
8.041	25.7	20.71	19.92	20.06	13.62

## Sheet: GB5
distance	Cr	Mn	Fe	Co	Ni
µm	at.%	at.%	at.%	at.%	at.%
0	25.83	20.35	20.25	19.79	13.79
0.08656	25.09	20.59	20.27	20.16	13.89
0.1731	25.42	20.49	20.37	19.83	13.9
0.2597	25.75	20.3	19.98	19.67	14.3
0.3462	25.74	20.37	19.87	20.01	14.01
0.4328	25.47	20.3	20.03	20.24	13.96
0.5194	25.55	20.4	19.95	20.02	14.07
0.6059	25.32	20.64	19.88	19.92	14.24
0.6925	25	20.64	20.26	19.95	14.15
0.779	25.75	20.41	20.05	19.82	13.97
0.8656	25.51	20.7	19.98	20.01	13.81
0.9522	25.54	20.6	19.78	20	14.09
1.039	25.27	20.75	20.07	20	13.9
1.125	25.46	20.43	20.07	20.23	13.81
1.212	25.24	20.61	19.98	20	14.17
1.298	25.54	20.58	20.2	19.93	13.75
1.385	25.19	20.25	20.25	19.85	14.47
1.472	25.21	20.41	20.32	19.82	14.24
1.558	25.48	20.27	20.12	20.23	13.9
1.645	25.26	20.79	20.35	19.76	13.84
1.731	25.1	20.65	20.03	19.85	14.36
1.818	25.09	20.71	20.02	19.79	14.39
1.904	25.33	20.12	20.4	19.91	14.25
1.991	24.98	20.16	20.4	20.32	14.14
2.077	24.58	20.67	20.47	20.24	14.04
2.164	25.03	20.85	20.37	19.85	13.9
2.251	25.09	20.35	20.37	20.19	14
2.337	24.56	20.27	20.76	20.27	14.13
2.424	24.96	20.83	19.99	20.17	14.05
2.51	24.42	20.76	20.27	20.42	14.14
2.597	24.77	20.38	20.59	19.79	14.47
2.683	24.48	20.68	20.28	20.24	14.33
2.77	24.21	21.16	20.38	20.1	14.15
2.857	24.44	20.54	20.5	20.18	14.34
2.943	24.16	20.45	20.44	20.28	14.68
3.03	23.93	20.88	20.01	20.47	14.72
3.116	23.65	20.71	20.32	20.67	14.64
3.203	23.86	20.6	20.3	20.28	14.97
3.289	23.35	20.82	20.28	20.17	15.38
3.376	23.48	20.85	20.04	20.46	15.17
3.462	23.54	21.04	19.99	20.17	15.27
3.549	23.51	20.67	20.13	20.32	15.37
3.636	22.98	21.43	20.07	20.03	15.48
3.722	23.13	20.96	20.21	20.61	15.09
3.809	22.87	20.94	20.22	20.11	15.87
3.895	22.7	21.05	19.91	20.22	16.12
3.982	22.68	21.35	20.06	20.05	15.87
4.068	22.64	21.34	19.68	20.09	16.26
4.155	22.43	21.39	19.81	20.03	16.35
4.241	22.14	21.42	19.98	20.32	16.14
4.328	22.35	21.04	20.11	20.27	16.23
4.415	22.31	21.51	19.91	20.35	15.91
4.501	22.65	21.21	20.08	20.42	15.64
4.588	22.73	21.48	19.97	20.08	15.73
4.674	22.97	21.27	19.82	20.24	15.7
4.761	22.52	21.23	20.15	20.44	15.66
4.847	23.15	21.17	20.11	20.24	15.33
4.934	22.95	21.4	19.77	20.2	15.69
5.02	23.4	21.04	20.11	20.23	15.22
5.107	22.87	21.01	20.09	20.43	15.61
5.194	23.31	21.04	20.27	20.3	15.09
5.28	23.28	21.18	20.28	19.89	15.37
5.367	23.13	21.12	19.86	20.71	15.18
5.453	23.35	21.38	19.93	20.49	14.85
5.54	23.58	20.84	20.37	20.43	14.78
5.626	23.31	21.07	20.54	20.03	15.05
5.713	23.75	20.78	20.28	20.59	14.61
5.8	23.78	20.76	19.86	20.34	15.27
5.886	23.36	21	20.33	20.63	14.69
5.973	23.72	20.92	20.16	20.86	14.34
6.059	23.75	21.15	20.33	20.29	14.49
6.146	24.13	20.77	20.13	20.18	14.79
6.232	23.92	20.76	20.46	20.51	14.35
6.319	23.93	20.55	20.72	20.36	14.44
6.405	24.1	20.72	20.36	20.6	14.21
6.492	24.43	20.83	20.15	20.24	14.35
6.579	24.3	20.67	20.46	20.14	14.43
6.665	24.19	20.61	20.39	20.34	14.47
6.752	24.58	20.92	20.91	19.89	13.7
6.838	24.09	20.31	20.57	20.38	14.66
6.925	24.22	20.94	20.68	20.36	13.8
7.011	24.31	20.75	20.47	20.51	13.95
7.098	24.61	20.7	20.09	20.44	14.16
7.184	24.59	20.5	20.2	20.29	14.42
7.271	24.62	20.82	20.12	20.08	14.36
7.357	24.6	20.54	20.45	20.26	14.15
7.444	24.6	20.51	20.52	20.29	14.08
7.531	24.4	20.89	20.22	20.16	14.33
7.617	24.56	20.51	20.06	20.49	14.38
7.704	24.8	20.79	20.48	19.95	13.97
7.79	24.66	20.9	20.36	20.45	13.64
7.877	24.65	20.66	20.17	20.6	13.91
7.963	25.01	20.78	20.31	19.83	14.08
8.05	25.08	20.63	20.45	19.99	13.86
8.137	25.09	20.76	20.22	20.1	13.83
8.223	25.11	20.36	20.23	20.45	13.85
8.31	24.76	20.78	20.38	19.56	14.53
8.396	24.44	20.43	20.44	20.17	14.52
8.483	24.62	20.75	20.55	19.84	14.24
8.569	25.1	20.61	20.34	20.3	13.65
