# Supplementary material for: Data related to the growth of σ-phase precipitates in CrMnFeCoNi high-entropy alloys: Temporal evolutions of precipitate dimensions and concentration profiles at interfaces
Source: Data Brief. 2020 Oct 21;33:106449. doi: 10.1016/j.dib.2020.106449 (PMC7607391; doi:10.1016/j.dib.2020.106449)
Supplement: Supplementary file 1 [file mmc1.zip › Upload_Data_in_Brief/EDX_line_scan_GB/1000C_00.1h_GB.xlsx]

## Sheet: GB1
distance	Cr	Mn	Fe	Co	Ni
µm	at.%	at.%	at.%	at.%	at.%
0	25.88	20.73	20.14	19.78	13.46
0.2	26.09	20.48	20.04	19.84	13.55
0.4	26.32	20.21	19.48	19.85	14.14
0.6	26.2	20.37	19.55	19.84	14.04
0.8	25.84	20.42	20.29	19.88	13.57
1	25.9	20.7	19.6	19.94	13.86
1.2	25.92	20.66	19.93	19.76	13.72
1.4	26.1	20.61	19.77	19.9	13.63
1.6	26.22	20.53	19.75	19.79	13.71
1.8	26.1	20.83	19.58	19.73	13.77
2	25.93	20.88	19.56	19.88	13.75
2.2	26.02	20.36	19.73	19.69	14.2
2.4	25.78	20.65	19.77	19.89	13.92
2.6	25.97	20.49	19.54	20.1	13.91
2.8	25.9	20.59	19.95	19.97	13.6
3	25.88	20.66	19.81	19.78	13.88
3.2	25.8	20.59	19.61	19.82	14.18
3.4	26.08	20.46	20.19	19.33	13.94
3.6	26.09	20.39	20.04	19.78	13.71
3.8	26.03	20.54	19.84	19.92	13.67
4	26.14	20.27	20.02	19.68	13.9
4.2	26.23	20.34	19.77	19.83	13.83
4.4	26.3	20.32	19.83	19.67	13.88
4.6	25.9	20.36	19.99	19.89	13.86
4.8	25.86	20.22	20.07	19.81	14.04
5	25.79	20.45	19.81	19.96	13.99
5.2	25.77	20.77	19.92	19.89	13.65
5.4	25.81	20.39	19.51	20.33	13.97
5.6	25.81	20.19	20.26	19.81	13.94
5.8	25.4	20.52	20.03	19.56	14.48
6	25.14	20.95	20	19.73	14.18
6.2	24.99	20.8	20.13	19.82	14.25
6.4	25.22	20.34	19.6	20.4	14.45
6.6	25.24	20.43	20.16	20.27	13.9
6.8	25.29	20.37	20.17	19.82	14.34
7	25.47	20.65	19.95	19.7	14.23
7.2	25.63	20.44	19.99	20.11	13.84
7.4	25.84	20.45	20	19.95	13.76
7.6	26.15	20.61	19.6	19.9	13.74
7.8	26.14	20.3	19.66	19.96	13.95
8	25.67	20.64	19.94	20.07	13.68
8.2	25.9	20.63	20	19.81	13.65
8.4	25.83	20.42	19.59	20.06	14.09
8.6	26.08	20.35	19.6	19.76	14.21
8.8	26.2	20.45	19.84	19.55	13.96
9	25.94	20.68	19.76	20.13	13.49
9.2	25.97	20.5	19.51	19.93	14.09
9.4	25.89	20.24	20.11	19.81	13.95
9.6	26.25	20.03	19.57	20.18	13.97
9.8	26.26	20.44	20.08	19.89	13.32
10	25.97	20.37	20.14	19.64	13.88
10.2	25.87	20.3	19.3	20.23	14.29
10.4	26.13	20.01	20.04	19.94	13.87
10.6	26.06	20.32	20.03	19.95	13.64
10.8	25.79	20.3	20.11	19.86	13.94
11	26.27	20.44	19.64	20.18	13.47
11.2	26.03	20.33	19.85	19.91	13.89
11.4	25.95	20.08	20.5	19.89	13.58
11.6	26.26	20.57	19.82	19.53	13.81
11.8	25.95	20.47	20.02	19.6	13.96

## Sheet: GB2
distance	Cr	Mn	Fe	Co	Ni
µm	at.%	at.%	at.%	at.%	at.%
0	26.09	20.42	20.19	19.87	13.43
0.2	26.35	20.45	19.97	19.53	13.71
0.4	26.17	20.53	20.06	19.61	13.64
0.6	25.96	20.44	19.98	19.91	13.71
0.8	25.97	20.41	19.84	19.84	13.94
1	25.75	20.44	19.94	20.13	13.74
1.2	25.88	20.58	20.15	19.63	13.75
1.4	25.89	20.4	19.98	19.87	13.85
1.6	25.86	20.54	19.99	19.81	13.8
1.8	25.7	20.34	20.03	20.21	13.72
2	25.47	20.44	19.92	20.07	14.09
2.2	25.27	20.67	20.28	20.01	13.77
2.4	24.9	20.43	19.92	19.96	14.78
2.6	24.51	20.83	19.84	20.23	14.59
2.8	25.23	20.63	20.04	19.83	14.27
3	25.64	20.53	20.34	19.72	13.77
3.2	25.78	20.44	19.83	20.05	13.89
3.4	26.05	20.35	20	19.83	13.77
3.6	26.07	20.35	20.11	19.94	13.53
3.8	26.08	20.47	20.05	19.98	13.43
4	25.95	20.54	19.69	19.99	13.83
4.2	26.24	20.31	19.93	19.66	13.85
4.4	26.08	20.36	19.86	19.88	13.82
4.6	26.26	20.42	19.94	19.46	13.92
4.8	25.94	20.66	19.76	19.85	13.79
5	25.92	20.43	19.78	19.84	14.03
5.2	26.07	20.38	19.87	19.84	13.83

## Sheet: GB3
distance	Cr	Mn	Fe	Co	Ni
µm	at.%	at.%	at.%	at.%	at.%
0	26.12	20.28	19.94	19.93	13.73
0.2	26.07	20.26	19.97	19.9	13.8
0.4	25.81	20.38	20.09	20.14	13.57
0.6	26	20.17	19.68	20.05	14.1
0.8	26.04	20.12	20.05	20.03	13.76
1	26.05	20.18	20.11	19.73	13.92
1.2	26.2	20.31	19.77	20	13.72
1.4	26	20.51	19.89	19.8	13.8
1.6	26.21	20.17	20.03	19.78	13.8
1.8	25.92	20.22	19.9	19.86	14.11
2	25.94	20.47	20.08	19.74	13.78
2.2	25.76	20.41	20.03	19.92	13.87
2.4	25.55	20.35	20.26	19.79	14.05
2.6	25.5	20.45	19.89	19.92	14.24
2.8	25.13	20.47	19.84	20.05	14.51
3	24.95	20.75	20.06	19.71	14.54
3.2	25.15	20.52	19.99	20.16	14.18
3.4	25.38	20.62	20.13	19.73	14.14
3.6	25.73	20.31	20.01	20.07	13.9
3.8	25.93	20.29	19.9	20.13	13.75
4	25.67	20.65	19.79	19.83	14.06
4.2	25.8	20.28	20.07	19.66	14.19
4.4	25.87	20.49	20.23	19.81	13.61
4.6	26.02	20.2	20.15	19.67	13.95
4.8	26.18	20.18	19.95	19.89	13.8
5	25.64	20.38	19.84	19.92	14.21
5.2	25.99	20.6	20.22	19.54	13.65
5.4	25.91	20.49	19.97	19.74	13.9
5.6	25.98	20.57	19.76	19.82	13.87

## Sheet: GB4
distance	Cr	Mn	Fe	Co	Ni
µm	at.%	at.%	at.%	at.%	at.%
0	25.86	20.6	19.82	19.85	13.87
0.2	25.96	20.18	19.92	19.86	14.08
0.4	25.89	20.42	20.05	19.78	13.87
0.6	26.06	20.51	19.78	19.78	13.88
0.8	25.87	20.41	19.71	20	14
1	25.8	20.49	20.07	19.92	13.72
1.2	26.03	20.65	19.9	19.59	13.84
1.4	25.73	20.49	20.21	19.7	13.86
1.6	26.08	20.37	19.97	19.79	13.79
1.8	25.62	20.46	19.88	19.91	14.13
2	25.72	20.68	20.11	19.77	13.73
2.2	25.4	20.57	20.05	19.87	14.11
2.4	25.09	20.67	19.9	19.98	14.35
2.6	24.75	20.6	19.91	20.01	14.72
2.8	24.74	20.62	19.97	19.91	14.75
3	25.35	20.39	19.79	20.14	14.33
3.2	25.25	20.67	19.92	19.97	14.2
3.4	25.76	20.58	19.85	20.04	13.76
3.6	25.84	20.47	19.98	19.94	13.77
3.8	25.85	20.52	19.93	19.81	13.9
4	25.88	20.58	19.84	19.81	13.9
4.2	25.63	20.43	19.95	20.04	13.95
4.4	26.27	20.29	19.98	19.8	13.66
4.6	26.02	20.37	19.78	19.89	13.93
4.8	25.83	20.52	19.71	20.19	13.75
5	26.08	20.52	19.85	19.81	13.74
5.2	25.91	20.52	19.83	19.78	13.97
5.4	26.05	20.5	19.93	19.67	13.84

## Sheet: GB5
distance	Cr	Mn	Fe	Co	Ni
µm	at.%	at.%	at.%	at.%	at.%
0	26.01	20.52	19.86	19.8	13.8
0.2	25.89	20.6	19.94	19.71	13.86
0.4	25.94	20.24	19.96	20.01	13.85
0.6	26.12	20.48	19.86	19.69	13.84
0.8	25.89	20.48	19.72	19.85	14.07
1	26	20.55	19.6	19.81	14.03
1.2	25.58	20.64	19.72	20	14.06
1.4	25.82	20.33	19.91	19.85	14.1
1.6	25.84	20.45	19.88	19.96	13.87
1.8	26.06	20.35	19.87	20	13.72
2	25.8	20.27	19.94	19.96	14.04
2.2	25.81	20.43	20.02	19.95	13.79
2.4	25.72	20.54	19.89	20.02	13.83
2.6	25.29	20.46	20.1	20.01	14.14
2.8	24.99	20.73	20.06	19.86	14.36
3	25.18	20.66	19.93	20.02	14.21
3.2	25.47	20.59	19.96	20.11	13.88
3.4	25.92	20.66	19.86	19.91	13.65
3.6	25.96	20.34	19.73	20.26	13.7
3.8	25.92	20.35	19.88	20.03	13.82
4	25.62	20.38	19.62	20.32	14.06
4.2	25.76	20.27	20.04	20.16	13.77
4.4	26.04	20.23	20.01	19.98	13.75
4.6	25.91	20.52	19.87	20.01	13.7
4.8	25.83	20.46	20.19	19.78	13.73
5	25.98	20.35	20.01	19.9	13.76
5.2	25.99	20.16	19.87	19.59	14.39
5.4	26	20.42	19.98	19.86	13.74
5.6	26.22	20.48	19.96	19.69	13.67
