# Supplementary material for: Data related to the growth of σ-phase precipitates in CrMnFeCoNi high-entropy alloys: Temporal evolutions of precipitate dimensions and concentration profiles at interfaces
Source: Data Brief. 2020 Oct 21;33:106449. doi: 10.1016/j.dib.2020.106449 (PMC7607391; doi:10.1016/j.dib.2020.106449)
Supplement: Supplementary file 1 [file mmc1.zip › Upload_Data_in_Brief/EDX_line_scan_GB/1000C_0001h_GB.xlsx]

## Sheet: GB1
distance	Cr	Mn	Fe	Co	Ni
µm	at.%	at.%	at.%	at.%	at.%
0	25.73	20.57	19.97	19.99	13.74
0.2	25.62	20.66	20.09	19.78	13.85
0.4	25.53	20.37	20.06	20.07	13.97
0.6	25.59	20.54	19.99	19.9	13.98
0.8	25.45	20.3	20.28	20.11	13.86
1	25.87	20.28	20.3	19.78	13.77
1.2	25.38	20.65	20.02	20.06	13.89
1.4	25.59	20.36	20.43	19.81	13.81
1.6	25.43	20.71	19.95	19.87	14.04
1.8	25.77	20.46	20.07	20.01	13.69
2	25.72	20.09	20.36	19.73	14.1
2.2	25.6	20.27	19.84	20.09	14.2
2.4	25.67	20.44	20.12	19.91	13.86
2.6	25.29	20.4	20.17	20.35	13.79
2.8	25.55	20.45	20.05	19.8	14.15
3	25.5	20.23	20.21	20.35	13.72
3.2	25.39	20.72	20.05	20.02	13.83
3.4	25.47	20.5	20.17	20.18	13.68
3.6	25.51	20.71	20.13	20.22	13.44
3.8	25.04	20.35	20.38	20.14	14.09
4	25.23	20.33	20.57	19.9	13.97
4.2	25	20.67	20.13	20.51	13.69
4.4	25.11	20.89	20.07	20.02	13.92
4.6	25.22	20.55	19.95	20.12	14.16
4.8	24.92	20.4	20.39	20.09	14.19
5	24.6	20.55	20.37	20.16	14.31
5.2	25.11	20.71	20.09	19.8	14.29
5.4	24.53	20.98	20.18	19.76	14.55
5.6	24.44	20.64	20.03	20.27	14.61
5.8	24.49	20.67	20.06	20.1	14.68
6	24.74	20.69	19.97	20.36	14.23
6.2	24.8	20.67	20.4	20.12	14.01
6.4	25.19	20.87	20.24	19.64	14.06
6.6	25.04	20.77	20.26	19.73	14.21
6.8	25.27	20.68	20.19	19.66	14.19
7	25.34	20.47	19.99	20.25	13.94
7.2	25.65	20.6	20.06	20.09	13.59
7.4	25.35	20.58	19.81	19.91	14.35
7.6	25.61	20.43	19.6	20.17	14.19
7.8	25.49	20.32	20.13	20.16	13.9
8	25.69	20.7	20.3	19.73	13.58
8.2	25.57	20.38	19.84	20	14.22
8.4	25.64	20.57	20.16	19.98	13.66
8.6	25.64	20.59	19.75	20.13	13.9
8.8	25.54	20.31	20.26	20.2	13.7
9	25.99	20.33	19.84	19.95	13.9
9.2	25.69	20.52	19.98	19.75	14.06
9.4	25.95	20.08	20.02	19.56	14.39
9.6	25.76	20.63	20.07	19.69	13.85
9.8	25.65	20.5	19.94	20	13.91
10	26.3	20.32	19.88	19.72	13.78
10.2	25.79	20.31	19.94	19.86	14.1
10.4	25.96	20.39	19.75	20.05	13.85
10.6	25.78	20.47	19.61	20.08	14.06

## Sheet: GB2
distance	Cr	Mn	Fe	Co	Ni
µm	at.%	at.%	at.%	at.%	at.%
0	25.72	20.69	20.07	19.61	13.91
0.2	25.56	20.88	19.63	20.08	13.85
0.4	25.85	20.41	20.1	19.69	13.94
0.6	27.17	20.14	19.47	19.26	13.97
0.8	27.47	19.97	19.68	19.49	13.4
1	27.11	19.89	19.67	19.56	13.76
1.2	25.88	20.26	19.86	20.26	13.73
1.4	25.56	20.26	19.92	19.98	14.28
1.6	25.32	20.55	20.25	19.96	13.92
1.8	25.58	20.2	19.79	20.23	14.21
2	25.34	20.28	20.15	20.33	13.9
2.2	25.69	20.31	20.42	19.74	13.83
2.4	25.48	20.33	20.2	20.01	13.98
2.6	25.36	20.72	20.42	19.98	13.52
2.8	25.63	20.3	20.17	20.22	13.67
3	25.11	20.71	20.09	20.05	14.04
3.2	25.21	20.28	20.14	20.44	13.93
3.4	25.14	20.6	20.28	20.33	13.65
3.6	25.19	20.35	20.33	19.96	14.17
3.8	25.28	20.27	20.06	20.1	14.28
4	25.15	20.51	19.92	20.38	14.04
4.2	25.1	20.69	19.9	20.27	14.04
4.4	24.96	20.34	20.03	20.32	14.36
4.6	24.96	20.23	20.15	20.36	14.3
4.8	24.67	20.72	20.23	19.82	14.56
5	24.52	20.96	19.74	20.04	14.74
5.2	24.12	20.74	20.11	20.23	14.79
5.4	24.45	20.78	19.93	19.99	14.85
5.6	24.28	20.84	20.18	19.81	14.88
5.8	24.54	20.91	19.95	20.18	14.41
6	24.69	20.9	20.07	20.13	14.21
6.2	25.1	20.69	20	20.05	14.16
6.4	24.96	20.49	20.1	20.21	14.24
6.6	25.11	20.35	19.95	20.28	14.31
6.8	24.96	20.83	20.14	20.26	13.8
7	25.36	20.29	20.25	20.02	14.09
7.2	25.56	20.75	19.94	19.99	13.76
7.4	25.71	20.42	20.24	20.2	13.43
7.6	25.32	20.59	20.06	20.04	14
7.8	25.75	20.34	19.96	20.42	13.53
8	25.78	20.62	20	19.89	13.72
8.2	25.81	20.76	19.9	19.93	13.6
8.4	25.62	20.45	20.3	19.69	13.94
8.6	25.86	20.46	19.94	19.89	13.85
8.8	25.72	20.31	20.18	20.24	13.54
9	25.68	20.37	20.31	20.02	13.63
9.2	25.67	20.75	19.97	20.17	13.44
9.4	25.83	20.41	20.1	19.68	13.98
9.6	25.93	20.53	20.03	19.78	13.73
9.8	26.12	20.22	19.91	20.01	13.74
10	25.82	20.63	19.91	20.01	13.64
10.2	25.69	20.53	19.94	20.07	13.77
10.4	25.91	20.44	20.11	19.92	13.61

## Sheet: GB3
distance	Cr	Mn	Fe	Co	Ni
µm	at.%	at.%	at.%	at.%	at.%
0	25.81	20.18	19.8	20.16	14.06
0.2	25.95	20.65	19.99	20.02	13.39
0.4	25.92	20.47	19.94	19.61	14.05
0.6	25.79	20.4	19.67	20.05	14.09
0.8	25.75	20.91	19.98	19.65	13.7
1	25.82	20.22	20.3	20.19	13.47
1.2	26.03	20.21	20.33	19.68	13.75
1.4	25.62	20.5	19.95	19.76	14.17
1.6	25.53	20.13	19.99	20.54	13.81
1.8	25.94	20.08	19.88	20.17	13.93
2	25.61	20.39	19.94	19.89	14.17
2.2	25.77	20.37	20.1	19.69	14.08
2.4	25.91	19.9	20.47	20.24	13.47
2.6	25.63	20.3	19.75	20.25	14.06
2.8	25.7	20.29	20.01	19.88	14.12
3	25.52	20.83	20.23	19.9	13.52
3.2	25.48	20.48	20.15	20.19	13.7
3.4	25.36	20.3	19.99	20.12	14.23
3.6	25.47	20.41	20.08	20.1	13.95
3.8	25.4	20.47	20.13	19.96	14.04
4	25.49	20.41	19.84	20.21	14.05
4.2	25.19	20.42	19.95	20.3	14.15
4.4	25.57	20.44	19.96	19.93	14.09
4.6	24.89	20.44	20.03	20.53	14.12
4.8	25.05	20.71	19.97	19.83	14.44
5	24.39	20.7	20.11	20.11	14.69
5.2	24.57	20.4	20.64	19.77	14.62
5.4	24.59	20.5	20.1	20.22	14.6
5.6	24.79	20.68	20.18	19.85	14.49
5.8	24.68	20.71	20.16	20.23	14.22
6	24.72	20.74	20.1	20.11	14.33
6.2	24.94	20.59	20.11	20.12	14.24
6.4	25.4	20.55	19.94	19.91	14.21
6.6	25.38	20.45	20.29	20.01	13.88
6.8	25.11	20.37	19.96	20.24	14.31
7	25.56	20.11	20.6	20.1	13.63
7.2	25.58	20.57	19.96	19.81	14.09
7.4	26.1	20.77	19.72	19.76	13.65
7.6	25.8	20.6	19.86	19.92	13.83
7.8	25.62	20.24	20.09	20.07	13.99
8	26.01	20.12	20.21	19.72	13.94
8.2	25.7	20.26	19.88	19.97	14.19
8.4	25.81	20.33	20.02	20.06	13.79
8.6	26.04	20.13	19.89	20.08	13.85
8.8	26.07	20.07	19.9	19.71	14.25
9	26.09	20.39	20.11	19.87	13.54
9.2	26.06	20.22	20.09	20.02	13.61
9.4	25.91	20.44	19.88	19.86	13.91
9.6	26	20.01	20.02	19.95	14.03
9.8	25.92	20.3	19.88	19.99	13.92
10	25.65	20.38	19.98	20.16	13.83
10.2	25.99	20	20.2	19.93	13.89
10.4	25.98	20.48	19.83	19.9	13.81
10.6	26.22	20.29	19.96	19.58	13.94

## Sheet: GB4
distance	Cr	Mn	Fe	Co	Ni
µm	at.%	at.%	at.%	at.%	at.%
0	25.71	20.34	20.32	19.83	13.8
0.2	25.67	20.41	20.14	19.93	13.85
0.4	26.07	20.56	20.17	19.66	13.54
0.6	25.65	20.42	20.26	19.81	13.86
0.8	25.67	20.2	20.06	20.12	13.94
1	25.45	20.37	19.96	19.99	14.23
1.2	25.63	20.34	20.17	20.12	13.74
1.4	25.87	20.43	20.13	19.92	13.65
1.6	25.59	20.23	20.19	20.01	13.98
1.8	25.57	20.28	20.52	19.78	13.85
2	25.68	20.43	19.99	19.98	13.91
2.2	25.7	20.51	20.15	19.98	13.66
2.4	25.72	20.11	20.04	19.96	14.17
2.6	25.28	20.31	19.83	20.02	14.56
2.8	25.22	20.49	20.2	20.04	14.06
3	25.69	20.14	20.29	20.09	13.78
3.2	25.15	20.34	20.19	20.39	13.93
3.4	25.14	20.55	20.06	20.24	14.02
3.6	24.93	20.39	20.32	20.17	14.2
3.8	25.06	20.94	20.27	19.68	14.06
4	25.28	20.24	19.79	20.36	14.33
4.2	24.86	20.89	19.89	20	14.37
4.4	24.56	20.6	20.4	19.92	14.52
4.6	24.42	20.75	20.3	20.1	14.44
4.8	24.59	20.7	20.05	20.38	14.29
5	24.1	21.06	19.99	20.41	14.45
5.2	24.35	20.76	20.04	19.97	14.88
5.4	24.42	20.81	20.31	19.9	14.57
5.6	24.83	20.4	19.9	20.49	14.39
5.8	25.06	20.43	19.89	20.42	14.2
6	24.89	20.6	19.87	20.22	14.42
6.2	25	20.55	20.12	19.97	14.35
6.4	24.89	20.96	19.79	19.99	14.37
6.6	24.97	20.24	20.41	20.36	14.02
6.8	25.09	20.53	20	20.08	14.3
7	25.01	20.59	20.07	20.2	14.12
7.2	25.19	20.45	19.98	20.03	14.35
7.4	25.34	20.6	19.95	20.13	13.98
7.6	25.52	20.23	20.49	19.95	13.8
7.8	25.87	19.97	20.3	20.1	13.77
8	25.93	20.14	19.93	20.07	13.93
8.2	25.17	20.29	20.34	20.1	14.09
8.4	25.41	20.38	19.96	20.37	13.88
8.6	25.55	20.76	19.71	20.14	13.84
8.8	25.79	20.63	19.87	20.08	13.63
9	25.87	20.37	19.8	20.07	13.89
9.2	25.7	20.17	19.96	20.1	14.07
9.4	25.95	20.25	20.01	19.73	14.06
9.6	25.86	20.63	19.98	20.02	13.51
9.8	25.69	20.22	20.45	20.16	13.48
10	25.59	20.62	20.12	19.79	13.88
10.2	25.46	20.43	20.28	19.92	13.91
10.4	25.51	20.65	19.91	19.92	14

## Sheet: GB5
distance	Cr	Mn	Fe	Co	Ni
µm	at.%	at.%	at.%	at.%	at.%
0	25.78	20.05	20.33	20.13	13.71
0.2	25.64	20.39	20.23	20.02	13.72
0.4	25.63	20.21	20.38	20.11	13.66
0.6	25.92	20.39	19.78	20.34	13.56
0.8	25.93	20.25	19.88	20.22	13.72
1	26.16	20.17	20.18	19.77	13.73
1.2	25.55	20.4	20.49	20.14	13.42
1.4	25.68	20.57	19.93	19.8	14.02
1.6	25.58	20.19	20.15	20.25	13.82
1.8	25.92	20.27	20.04	19.77	14
2	26.02	20.13	20.07	20.03	13.76
2.2	25.73	20.4	20.23	19.89	13.76
2.4	25.95	20.31	20.19	19.89	13.66
2.6	25.96	20.32	19.58	19.78	14.37
2.8	25.87	20.2	19.94	19.97	14.02
3	25.77	20.19	20.21	20.12	13.71
3.2	25.69	20.65	19.79	19.86	14.01
3.4	25.75	20.38	20.05	19.99	13.83
3.6	25.62	20.48	20.05	19.76	14.09
3.8	25.44	20.28	19.99	20.15	14.13
4	25.66	20.35	19.91	20.16	13.92
4.2	25.39	20.44	19.8	19.93	14.44
4.4	25.23	20.2	20.37	19.83	14.38
4.6	25.23	20.09	20.17	20.09	14.41
4.8	25.01	20.37	20.24	20.04	14.33
5	25.06	20.77	19.83	19.78	14.56
5.2	24.66	20.81	19.95	19.91	14.67
5.4	24.63	20.82	19.96	20.13	14.46
5.6	24.65	20.93	19.56	19.94	14.92
5.8	25.28	20.4	19.99	19.76	14.56
6	25.55	20.07	19.97	20.16	14.25
6.2	24.93	20.29	20.35	20.19	14.24
6.4	25.09	20.89	20.1	19.73	14.19
6.6	25.23	20.49	19.93	20.41	13.94
6.8	25.72	20.4	20.03	19.69	14.16
7	25.8	20.01	20.23	20.06	13.9
7.2	25.78	20.25	20.01	20.1	13.87
7.4	25.73	20.32	19.72	20.39	13.84
7.6	25.64	20.12	20.28	19.84	14.12
7.8	25.74	20.03	20.21	19.96	14.06
8	25.92	20.59	19.9	19.9	13.69
8.2	26.03	20.01	20.39	19.82	13.75
8.4	25.62	20.47	19.79	19.99	14.12
8.6	25.93	20.38	19.68	20.05	13.96
8.8	25.93	20.55	19.87	19.69	13.95
9	25.91	20.36	19.99	19.99	13.76
9.2	25.68	20.15	20.03	19.84	14.3
9.4	25.74	20.13	20.18	20.07	13.88
9.6	25.55	20.38	20.15	19.95	13.98
9.8	25.8	19.98	20.14	20.27	13.81
10	25.61	20.06	20.06	19.98	14.29
10.2	26.03	20.13	20.34	19.9	13.59
10.4	25.9	20.06	20.22	19.93	13.9
10.6	26.05	20.67	19.66	20	13.61
