# Supplementary material for: Data related to the growth of σ-phase precipitates in CrMnFeCoNi high-entropy alloys: Temporal evolutions of precipitate dimensions and concentration profiles at interfaces
Source: Data Brief. 2020 Oct 21;33:106449. doi: 10.1016/j.dib.2020.106449 (PMC7607391; doi:10.1016/j.dib.2020.106449)
Supplement: Supplementary file 1 [file mmc1.zip › Upload_Data_in_Brief/EDX_line_scan_GB/1000C_0010h_GB.xlsx]

## Sheet: GB1
distance	Cr	Mn	Fe	Co	Ni
µm	at.%	at.%	at.%	at.%	at.%
0	24.87	20.73	20.43	19.91	14.05
0.2	24.71	20.69	19.79	20.1	14.7
0.4	24.93	20.74	20.16	20.39	13.79
0.6	25.34	20.04	19.9	20.33	14.38
0.8	25.12	20.13	20.27	20.37	14.11
1	25.33	20.32	20.25	19.66	14.43
1.2	24.95	20.76	20.03	20.09	14.17
1.4	25.16	20.25	20.06	20.54	13.99
1.6	25.21	21.03	20.21	19.81	13.75
1.8	24.77	20.59	20.15	20.13	14.36
2	24.95	20.42	20.77	19.71	14.14
2.2	25.63	19.89	20.2	20.3	13.98
2.4	24.93	20.59	20.26	19.86	14.36
2.6	24.94	20.12	20.47	20.12	14.34
2.8	24.86	20.5	19.96	20.42	14.26
3	25.15	20.52	20.1	20.11	14.12
3.2	25	20.45	20.67	19.75	14.13
3.4	25.27	20.33	20.45	20.1	13.85
3.6	25.18	20.22	20.28	20.1	14.21
3.8	24.91	21.14	19.62	20.04	14.29
4	24.76	19.84	20.28	20.21	14.92
4.2	25.47	20.75	20.3	20.11	13.37
4.4	24.84	20.26	20.32	20.3	14.29
4.6	25.12	20.36	20.41	20.16	13.96
4.8	24.94	20.34	20.18	20.14	14.41
5	25.07	21.13	20.2	19.68	13.92
5.2	25.53	20.07	20.66	19.83	13.92
5.4	25.28	20.71	20.26	19.86	13.89
5.6	24.83	20.31	20.33	20.7	13.83
5.8	25.21	20.51	19.8	20.35	14.13
6	25.37	20.18	20.05	20.64	13.76
6.2	24.8	20.55	20.36	19.91	14.38
6.4	24.67	20.28	20.12	20.82	14.11
6.6	24.92	20.55	20.14	20.24	14.15
6.8	24.83	19.85	20.54	20.26	14.52
7	25.12	20.8	20.05	20.28	13.75
7.2	25	20.07	20.46	20.12	14.37
7.4	25.71	20.42	20.43	19.5	13.94
7.6	25.43	20.4	20.14	19.83	14.2
7.8	24.85	20.48	20.32	20.41	13.94
8	24.43	20.14	20.56	20.23	14.64
8.2	25.18	20.36	20.2	20.43	13.83
8.4	24.9	20.59	20.09	20.1	14.32
8.6	24.73	20.74	19.99	20.16	14.38
8.8	24.68	21.13	19.96	19.97	14.26
9	24.77	20.52	20.15	20.27	14.3
9.2	24.74	20.6	20.48	19.72	14.45
9.4	24.94	20.6	19.93	20.57	13.95
9.6	24.79	20.22	20.06	20.23	14.71
9.8	24.67	20.93	20.1	20.25	14.05
10	24.95	20.53	20.5	20.22	13.79
10.2	24.73	20.44	20.36	19.81	14.67
10.4	25.05	20.48	20.45	20.03	13.99
10.6	24.69	20.48	19.87	20.26	14.7
10.8	24.92	20.38	20.11	20.12	14.47
11	25.06	20.54	20.18	20.08	14.14
11.2	25.02	20.82	19.93	20.08	14.15
11.4	24.59	21.03	20.22	19.99	14.16
11.6	24.29	20.89	19.92	20.28	14.62
11.8	24.79	20.34	19.91	20.63	14.33
12	23.52	21.13	20.5	20.28	14.57
12.2	24.47	20.62	19.92	20.51	14.47
12.4	24.52	20.49	20.41	20.09	14.5
12.6	24.69	20.27	20.12	20.07	14.85
12.8	24.35	20.12	20.39	20.32	14.83
13	24.68	20.9	20.17	19.87	14.38
13.2	24.73	20.66	20.09	20	14.51
13.4	24.49	19.99	20.45	20.35	14.72
13.6	24.64	20.7	20.4	19.99	14.26
13.8	24.72	20.39	19.94	20.49	14.46
14	24.5	20.74	20.11	19.93	14.72
14.2	24.31	20.61	20.38	20.41	14.29
14.4	24.48	20.53	19.88	20.76	14.35
14.6	24.8	20.96	20.25	20.2	13.79
14.8	24.54	20.69	20.23	20.03	14.52
15	24.94	20.24	20.26	20.62	13.93
15.2	24.96	20.44	20.31	20.24	14.05
15.4	25.32	20.2	19.98	20.19	14.31
15.6	24.79	20.31	20.29	20.02	14.59
15.8	24.93	20.28	20.35	20.01	14.42
16	24.79	20.36	19.84	20.4	14.61
16.2	25.14	20.67	20.34	20.53	13.33
16.4	24.88	20.46	20.2	20.25	14.22
16.6	24.84	20.79	20.64	20.06	13.67
16.8	24.98	20.6	19.95	20.31	14.16
17	24.7	20.62	20.02	20.24	14.42
17.2	24.53	20.6	20.1	20.16	14.6
17.4	24.79	20.54	20.21	20.29	14.17
17.6	25.16	19.97	19.85	20.76	14.26
17.8	24.6	20.4	20.46	20.89	13.65
18	24.7	20.17	20.19	20.87	14.07
18.2	24.98	20.49	20.37	20.36	13.8
18.4	25.04	20.28	20.09	20.06	14.53
18.6	25.61	20.28	20.22	19.72	14.17
18.8	25.1	20.88	20.3	20.22	13.49
19	24.87	20.38	20.1	20.04	14.62
19.2	24.93	20.34	20.68	20.06	13.99
19.4	24.72	20.68	20.53	20.24	13.83
19.6	24.73	20.77	19.75	20.13	14.62
19.8	24.97	20.68	20.45	20.06	13.85
20	24.83	20.36	20.34	20.36	14.11
20.2	25.19	20.61	20.1	19.82	14.27
20.4	24.89	20.48	20.12	20.38	14.13
20.6	24.58	20.15	20.44	20.34	14.48
20.8	24.82	20.5	20.07	20.29	14.32
21	25.28	20.33	20.12	19.94	14.33
21.2	25.38	20.12	20.7	20.28	13.52
21.4	24.91	20.13	19.74	20.66	14.56
21.6	24.8	20.55	20.56	20.46	13.63
21.8	24.94	20.37	20	20.31	14.38
22	24.63	20.5	20.51	20.22	14.14
22.2	25.28	20.46	20.13	20.38	13.75
22.4	24.98	21.06	19.63	20.38	13.95
22.6	25.03	20.42	20.27	19.83	14.44
22.8	25.04	20.38	20.07	20.46	14.05
23	24.56	20.8	20.43	20.06	14.15
23.2	25.47	20.46	20.63	19.54	13.91
23.4	24.7	20.28	20.08	20.42	14.52
23.6	24.82	20.3	20.81	19.86	14.2

## Sheet: GB2
distance	Cr	Mn	Fe	Co	Ni
µm	at.%	at.%	at.%	at.%	at.%
0	24.84	20.66	20.65	20.05	13.8
0.2	25.15	20.34	20.37	19.71	14.43
0.4	24.93	20.67	20.26	20.38	13.76
0.6	25.03	20.49	19.75	20.24	14.49
0.8	25.63	20.66	20.12	19.69	13.9
1	25.06	20.17	20	20.1	14.67
1.2	25.49	20.51	20.13	19.85	14.03
1.4	25.18	20.48	19.73	20.39	14.22
1.6	25.14	20.42	19.65	20.16	14.63
1.8	25.31	20.17	20.35	20.08	14.09
2	25.28	20.04	20.21	19.99	14.48
2.2	25.57	20.14	20.23	19.78	14.28
2.4	25.15	20.32	20.07	20.27	14.19
2.6	25.16	20.41	20.2	20.34	13.9
2.8	25.28	20.56	19.83	20.44	13.88
3	24.71	20.74	20.61	20.06	13.88
3.2	25.22	20.6	20.09	20.07	14.03
3.4	25.25	20.78	19.98	19.81	14.18
3.6	25.78	20.32	20.14	19.72	14.04
3.8	25.12	20.71	19.8	20.04	14.34
4	24.97	20.51	19.64	20.46	14.41
4.2	25.04	20.41	19.76	20.55	14.25
4.4	25.51	20.27	20.33	19.66	14.22
4.6	25.27	20.38	19.81	20.39	14.15
4.8	25.41	20.51	19.92	20.27	13.89
5	25.34	20.46	20.13	20.21	13.85
5.2	24.84	20.18	20.04	20.43	14.51
5.4	25.06	20.25	20.56	20.03	14.1
5.6	25.41	20.21	19.88	20.31	14.19
5.8	25.39	20.47	20.11	20.17	13.86
6	25.44	19.94	20	20.45	14.16
6.2	25.3	20.23	19.92	19.46	15.09
6.4	25.37	20.28	19.99	19.96	14.39
6.6	25.16	20.11	20.25	20.29	14.19
6.8	25.2	20.52	20.42	19.93	13.93
7	25.48	20.48	19.51	20.07	14.46
7.2	25.37	20.25	20.22	20.12	14.04
7.4	25.32	20.18	20.17	20.54	13.79
7.6	25.09	20.63	20.68	20.18	13.42
7.8	25.8	20.17	19.62	20.21	14.21
8	24.96	20.3	20.28	20.34	14.12
8.2	24.93	20.51	20.28	20.3	13.98
8.4	24.82	20.77	19.93	20.26	14.22
8.6	24.95	20.5	20.42	20.09	14.05
8.8	24.88	20.78	20.14	19.63	14.57
9	24.88	20.21	20.3	20.24	14.37
9.2	24.86	20.51	19.75	19.72	15.16
9.4	24.44	20.39	20.33	19.93	14.91
9.6	24.71	20.36	19.92	20.11	14.9
9.8	24.94	20.7	20.12	20.12	14.12
10	24.78	20.3	20.04	20.26	14.62
10.2	24.76	20.4	20.59	20.24	14.01
10.4	24.85	20.54	20.58	19.62	14.41
10.6	24.77	20.58	19.88	20.02	14.74
10.8	24.97	20.27	20.04	20.46	14.27
11	24.66	20.61	20.05	20.39	14.3
11.2	24.42	20.59	20.46	20.46	14.06
11.4	24.67	20.55	20.12	20.13	14.53
11.6	24.52	20.78	20.27	19.87	14.57
11.8	25.06	20.12	20.22	20.3	14.3
12	24.09	20.95	19.59	20.39	14.98
12.2	23.75	20.72	20.08	20.11	15.35
12.4	24.14	20.55	20.09	19.97	15.24
12.6	24.58	20.74	20.36	19.74	14.58
12.8	24.88	20.21	19.93	20.06	14.92
13	24.36	21.12	19.94	20.13	14.44
13.2	24.76	20.59	20.05	19.92	14.67
13.4	24.6	20.81	20.39	19.74	14.46
13.6	24.36	20.68	19.8	20.28	14.89
13.8	24.84	20.3	20.21	20.1	14.54
14	24.4	20.95	19.92	20.49	14.24
14.2	24.53	21.24	19.92	20.02	14.28
14.4	25.42	20.69	19.78	19.99	14.11
14.6	25.24	20.12	19.71	20.18	14.75
14.8	24.78	20.31	19.96	20.52	14.43
15	25.16	20.64	20.12	20.1	13.98
15.2	25	20.29	20.47	20.46	13.78
15.4	24.98	20.84	19.59	20.72	13.88
15.6	25.2	20.3	20.14	20.18	14.19
15.8	25.12	20.12	20.03	20.58	14.14
16	24.97	20.41	20.41	19.67	14.53
16.2	24.64	20.94	20.4	20.03	14
16.4	24.8	20.54	19.96	20.52	14.19
16.6	25.02	20.55	20.29	20.38	13.76
16.8	24.73	20.48	20.6	19.71	14.48
17	25.28	20.1	20.06	20.38	14.19
17.2	25.46	20.21	20.38	19.88	14.08
17.4	25.1	20.86	20.93	19.41	13.7
17.6	25.16	20.47	20.12	19.93	14.32
17.8	25.4	20.79	20.28	19.5	14.02
18	24.97	20.47	20.34	19.84	14.38
18.2	25.01	20.92	19.57	19.71	14.78
18.4	24.83	20.55	20.57	20.06	14
18.6	24.92	20.74	20.51	20.07	13.77
18.8	25.47	20.53	20.51	19.68	13.81
19	24.79	20.17	20.86	19.73	14.45
19.2	25.39	20.73	20.37	19.71	13.8
19.4	25.2	20.3	20.23	20.11	14.16
19.6	24.98	20.38	19.92	20.9	13.82
19.8	25.35	20.1	20.33	20.24	13.97
20	25.37	20.33	20.2	20.46	13.64
20.2	24.98	20.77	19.93	19.99	14.33
20.4	25.06	19.84	19.66	20.53	14.9
20.6	25.79	20.41	20.11	19.68	14.02
20.8	25.35	20.69	20.49	19.87	13.59
21	25.61	20.29	20.11	19.78	14.22
21.2	26.47	20.36	19.92	19.95	13.29
21.4	27.27	19.98	19.42	20.06	13.28
21.6	25.43	20.52	20.3	19.65	14.09
21.8	25.31	20.46	20.14	20.04	14.05
22	25.22	20.26	20.53	20.22	13.76
22.2	25.22	20.84	20.43	19.93	13.58
22.4	25.27	20.16	20.02	20.35	14.19
22.6	24.71	20.95	20.17	20.14	14.02
22.8	25.19	20.95	19.29	20.24	14.33
23	25.58	20.35	20.15	19.81	14.11
23.2	25.34	20.52	20.14	19.86	14.14
23.4	25.23	19.92	20.17	19.9	14.78
23.6	25.09	20.6	19.67	20.52	14.11
23.8	25.04	20.8	19.9	20.21	14.04
24	25.11	20.33	20.25	20.38	13.93
24.2	25.47	20.69	19.85	20.53	13.46
24.4	25.66	20.28	20.02	19.89	14.15
24.6	25.55	20.79	19.93	19.66	14.08

## Sheet: GB3
distance	Cr	Mn	Fe	Co	Ni
µm	at.%	at.%	at.%	at.%	at.%
0	25.46	20.57	19.81	20.11	14.05
0.2	25.38	20	20.28	19.89	14.45
0.4	25.07	20.69	20.18	20.1	13.96
0.6	24.93	20.32	20.08	19.8	14.87
0.8	25.52	20.37	20.48	19.55	14.08
1	25.48	20.82	19.86	19.89	13.94
1.2	24.97	20.47	20.25	20.38	13.93
1.4	25.02	20.74	20.08	20.02	14.15
1.6	25.32	20.7	20.17	19.75	14.06
1.8	24.99	21.23	19.76	19.79	14.23
2	24.57	20.61	20.43	19.91	14.48
2.2	24.9	20.39	20.43	20.04	14.24
2.4	24.86	20.87	20.12	20.53	13.62
2.6	25.09	20.43	20	20.01	14.46
2.8	25.34	20.46	20.11	19.91	14.18
3	25.22	20.17	19.45	20.63	14.53
3.2	25.51	20.69	19.31	20.17	14.31
3.4	25.03	20.53	20.26	20.16	14.02
3.6	24.99	20.79	19.89	20.42	13.91
3.8	25.02	20.31	20.03	20.19	14.45
4	24.61	20.63	19.72	20.23	14.81
4.2	24.34	20.72	19.8	20.67	14.48
4.4	24.49	20.59	19.7	20.41	14.8
4.6	25.13	20.68	20.1	19.89	14.2
4.8	24.81	20.2	20.16	20.37	14.46
5	24.76	20.55	20.22	20.44	14.04
5.2	24.78	20.64	19.91	20.58	14.08
5.4	24.8	20.58	19.98	20.33	14.31
5.6	24.9	20.9	20.19	19.86	14.16
5.8	24.59	20.4	20.12	19.95	14.94
6	24.91	20.21	20.31	19.9	14.68
6.2	24.47	21.14	19.69	20.45	14.24
6.4	24.69	20.93	20.16	19.69	14.53
6.6	24.76	20.45	19.95	20.06	14.78
6.8	25.1	20.38	19.98	20.76	13.78
7	24.39	20.88	20.14	20.6	14
7.2	24.32	20.65	20.18	20.2	14.65
7.4	24.55	20.67	20.38	20.23	14.16
7.6	24.71	20.43	19.92	20.22	14.72
7.8	25.03	20.82	20	20.11	14.04
8	24.79	20.65	20.1	20.26	14.21
8.2	24.91	20.78	19.89	20.2	14.23
8.4	24.77	20.54	20.25	20.63	13.82
8.6	24.78	20.5	20.01	19.97	14.74
8.8	24.59	21.24	19.99	19.99	14.19
9	25.29	20.44	20.14	19.36	14.76
9.2	24.79	20.35	20.09	20.56	14.21
9.4	24.72	20.09	20	20.43	14.75
9.6	25	20.11	20.04	20.38	14.47
9.8	24.97	20.24	20.28	20.34	14.18
10	24.62	20.72	20.3	20.43	13.93
10.2	24.63	20.33	20.34	19.99	14.71
10.4	24.74	20.61	19.6	20.29	14.76
10.6	24.68	20.32	20.47	20.11	14.43
10.8	24.18	20.96	20.06	20.51	14.29
11	24.46	20.77	19.45	20.77	14.55
11.2	24.8	20.55	19.61	20.34	14.71
11.4	24.96	20.72	19.61	20.43	14.28
11.6	24.98	20.34	20.41	20.22	14.05
11.8	24.5	20.76	19.77	20.51	14.45
12	24.54	20.68	20.51	19.65	14.62
12.2	24.8	20.49	19.65	20.3	14.76
12.4	24.78	20.45	19.95	20.36	14.45
12.6	24.8	20.46	20.2	19.9	14.63
12.8	24.58	20.46	20.2	19.97	14.79
13	24.63	20.8	20.14	20.1	14.33
13.2	24.86	20.32	20.1	20.1	14.61
13.4	24.7	20.27	20.08	20.53	14.43
13.6	25.19	20.21	20.21	20.42	13.96
13.8	24.71	20.79	19.69	20.03	14.79
14	24.66	20.19	20.55	20.62	13.98
14.2	24.55	20.68	19.87	20.38	14.52
14.4	25.15	20.13	20.14	20.04	14.53
14.6	24.83	20.75	20.32	19.9	14.21
14.8	24.86	20.44	20.29	19.95	14.45
15	25.14	20.34	20.2	20.34	13.98
15.2	24.9	20.56	20.12	20.12	14.31
15.4	25.44	20.65	19.73	19.83	14.35
15.6	24.57	21.21	19.48	20.26	14.48
15.8	25.28	20.45	20.02	20.2	14.04
16	25.02	20.64	20.31	19.83	14.2
16.2	25	20.2	20.3	19.93	14.58
16.4	24.91	20.06	20.4	20.67	13.96
16.6	25.36	20.71	19.89	19.83	14.21
16.8	24.9	20.17	20.36	20.06	14.51
17	25.01	20.46	19.64	20.7	14.19
17.2	24.74	20.64	20.46	20.06	14.1
17.4	25.06	20.38	19.91	20.18	14.46
17.6	24.83	20.85	20.38	20.13	13.81
17.8	25.03	20.31	20.3	20.04	14.32
18	25	20.85	19.62	20.31	14.22
18.2	24.85	20.33	20.48	20.21	14.12
18.4	25.51	20.09	20.19	19.5	14.71
18.6	25.17	20.75	20.12	19.86	14.09
18.8	25.24	20.83	19.33	20.29	14.31
19	25.07	20.63	20.29	19.97	14.04
19.2	24.95	20.42	20.04	19.93	14.67
19.4	25.01	20.34	19.72	20.38	14.56
19.6	24.61	20.51	20.05	20.37	14.46
19.8	24.98	20.33	20.03	20.29	14.37
20	24.97	20.72	19.82	19.82	14.67
20.2	25.16	20.64	20	20.28	13.91
20.4	24.92	20.37	20.14	20.2	14.36
20.6	25.28	20.33	20.25	19.91	14.23
20.8	24.9	20.98	20.25	20.07	13.8
21	24.25	20.57	20.07	20.43	14.68
21.2	25.02	20.81	20.11	19.87	14.19
21.4	24.57	20.8	19.91	20.06	14.65
21.6	25.2	20.31	19.87	20.23	14.4
21.8	25.43	20.8	20.47	19.99	13.3
22	25.18	20.66	19.6	20.2	14.36
22.2	25.24	20.08	20.11	20.42	14.15
22.4	25.06	20.44	19.97	20.76	13.77
22.6	25.14	20.52	19.64	20.34	14.36
22.8	25.46	20.37	19.8	20.39	13.99
23	25.11	20.65	19.96	20.14	14.14
23.2	24.81	20.71	20.24	20.02	14.22
23.4	24.97	20.87	20.2	19.89	14.07
23.6	25.07	20.81	20.24	20.08	13.81
23.8	24.77	20.6	20.29	20.3	14.05
24	25.3	20.57	20.02	19.58	14.54
24.2	25.17	20.08	19.95	20.32	14.48
24.4	24.97	20.13	20.41	20.18	14.31
24.6	24.94	20.53	19.5	20.46	14.58
24.8	25.16	20.44	20.74	19.88	13.78
25	25.19	20.38	20.08	19.92	14.44
25.2	25.34	19.98	20.25	19.93	14.5
25.4	25	20.53	20.49	20.19	13.79

## Sheet: GB4
distance	Cr	Mn	Fe	Co	Ni
µm	at.%	at.%	at.%	at.%	at.%
0	25.76	20.6	20.05	19.73	13.86
0.2	25.64	20.42	20.08	19.78	14.07
0.4	25.3	20.87	20.2	19.82	13.82
0.6	25.25	20.66	19.68	20	14.42
0.8	25.42	20.52	20.32	19.8	13.93
1	25.61	20.53	19.93	20.17	13.75
1.2	25.58	20.41	20.11	19.95	13.95
1.4	25.2	20.83	19.84	20.1	14.02
1.6	25.36	20.4	20.16	20.11	13.96
1.8	25.3	20.9	19.94	19.95	13.91
2	24.97	20.58	19.99	20.47	13.99
2.2	25.32	20.61	20.02	20.06	13.99
2.4	25.22	20.19	19.94	20.37	14.28
2.6	25.24	20.2	20.13	20.23	14.2
2.8	25.09	20.4	19.95	20.12	14.45
3	25.22	20.56	19.73	20.3	14.19
3.2	25.09	20.78	20.24	19.8	14.1
3.4	25.39	20.5	20.3	19.87	13.94
3.6	25.46	20.11	19.74	20.25	14.44
3.8	25.63	20.28	20.17	20.02	13.9
4	25.46	20.54	20.07	19.55	14.38
4.2	25.03	20.46	20.25	20.13	14.12
4.4	25.78	20.46	20.02	19.9	13.84
4.6	25.4	20.44	19.84	20.02	14.3
4.8	25.64	20.52	19.9	19.88	14.06
5	25.56	20.82	20.16	19.87	13.59
5.2	25.09	20.66	19.86	20.34	14.04
5.4	25.52	20.25	19.87	20.47	13.89
5.6	24.93	20.61	20.06	20.18	14.22
5.8	25.44	20.24	20.21	20.29	13.82
6	25.26	20.6	20.53	20.05	13.57
6.2	25.09	20.61	20.04	20	14.26
6.4	24.68	20.07	20.49	20.49	14.27
6.6	24.92	20.36	20.36	20.05	14.31
6.8	25.19	20.48	20.5	20.23	13.6
7	24.74	20.98	20.38	20.28	13.62
7.2	24.98	20.42	19.75	20.33	14.52
7.4	24.85	20.25	20.02	20.15	14.72
7.6	24.73	20.43	20.08	20.32	14.44
7.8	24.73	21.15	19.82	20.11	14.2
8	24.91	20.81	20.01	20.19	14.08
8.2	25	20.48	19.92	20.25	14.35
8.4	24.86	20.59	19.67	20.14	14.73
8.6	25.15	20.98	19.77	19.69	14.41
8.8	24.71	20.61	20.18	20.42	14.08
9	24.61	20.62	20.23	20.39	14.15
9.2	25.28	20.13	20.15	20.02	14.41
9.4	24.39	20.66	19.89	20.28	14.79
9.6	24.92	20.34	20.11	20	14.63
9.8	24.57	20.82	19.89	20.04	14.68
10	24.74	20.46	20.32	19.85	14.62
10.2	24.76	20.4	20.05	20.26	14.52
10.4	24.54	21.07	20.03	19.84	14.52
10.6	24.65	20.88	20.24	19.5	14.72
10.8	24.52	20.52	20.22	20.14	14.6
11	24.8	20.12	19.52	20.59	14.97
11.2	24.5	20.47	19.65	20.79	14.58
11.4	24.68	20.71	20.35	19.68	14.58
11.6	24.08	20.97	19.8	20.25	14.91
11.8	24.27	20.63	20.17	20.4	14.52
12	24.28	20.83	20.03	19.84	15.01
12.2	24.67	20.91	19.8	20.03	14.59
12.4	24.06	20.97	20.05	20.38	14.54
12.6	24.15	21.17	20.06	19.85	14.77
12.8	24.39	20.43	20.19	20.27	14.72
13	24.69	20.74	20.12	19.85	14.59
13.2	24.52	20.89	20.03	19.92	14.63
13.4	24.97	20.37	19.83	20.37	14.47
13.6	24.77	20.52	19.92	20.24	14.55
13.8	24.61	20.73	19.8	20.33	14.52
14	24.45	20.86	20.46	20.2	14.03
14.2	25.2	20.68	19.68	19.84	14.6
14.4	24.61	20.35	20.3	20.16	14.58
14.6	25.2	20.84	20.17	19.71	14.08
14.8	24.7	20.4	20.27	20.73	13.9
15	24.51	20.39	20.23	20.45	14.42
15.2	24.99	20.56	20.07	20.23	14.15
15.4	25.32	20.87	19.9	19.98	13.93
15.6	24.9	20.39	20.25	19.86	14.61
15.8	24.85	21.07	20.25	20.15	13.68
16	24.75	21.06	19.9	20.04	14.25
16.2	25.3	20.68	19.83	19.93	14.26
16.4	25.09	20.63	20.23	19.73	14.31
16.6	24.68	20.7	20.14	20.1	14.38
16.8	25.1	20.48	19.68	20.21	14.52
17	25.16	20.28	19.85	20.14	14.57
17.2	25.09	20.66	19.96	20.07	14.23
17.4	24.85	20.59	20.33	20.23	13.99
17.6	24.87	20.46	20.12	20.03	14.51
17.8	25.43	20.79	19.74	19.73	14.3
18	25.04	20.45	19.58	20.27	14.65
18.2	25.39	20.38	19.95	20.11	14.18
18.4	25.17	20.43	20.11	19.79	14.5
18.6	25.22	20.7	20.41	19.59	14.08
18.8	24.88	20.83	19.93	20.26	14.1
19	24.76	20.93	20.46	19.7	14.15
19.2	25.43	20.49	19.46	20.47	14.15
19.4	25.05	20.35	20.17	20.16	14.28
19.6	24.8	20.79	20.12	19.95	14.34
19.8	25.34	20.48	20.59	19.93	13.66
20	25.39	20.71	19.95	20	13.94
20.2	25.09	20.39	19.7	20.22	14.59
20.4	25.26	20.77	19.75	20.42	13.81
20.6	25.69	20.19	20.06	19.95	14.1
20.8	25.51	20.63	20.21	19.63	14.03
21	25.43	20.24	19.9	20.56	13.86
21.2	25.33	20.63	19.83	20.01	14.19
21.4	24.98	20.55	19.88	20.08	14.51
21.6	25.1	20.7	20.4	20.17	13.64
21.8	25.58	20.13	20.14	19.73	14.42
22	25.02	20.68	20.37	20.25	13.68
22.2	25.31	20.71	19.75	19.99	14.24
22.4	24.78	21.08	19.56	19.91	14.66
22.6	25.5	20.41	20.41	19.88	13.8
22.8	25.62	20.48	19.63	19.96	14.31
23	25.38	20.24	20.17	20.22	13.99
23.2	24.8	20.58	20.19	20.43	14
23.4	25.47	20.26	19.91	20.3	14.07
23.6	25.35	20.42	20.24	20.15	13.84
23.8	25.3	20.68	20.18	19.53	14.31
24	25.25	20.97	20	19.79	13.99
24.2	25.58	20.66	19.75	19.75	14.26
24.4	25.71	20.51	20.12	19.74	13.91
--	--	--	--	--	--
--	--	--	--	--	--
--	--	--	--	--	--
--	--	--	--	--	--
--	--	--	--	--	--
--	--	--	--	--	--
--	--	--	--	--	--
--	--	--	--	--	--
--	--	--	--	--	--
--	--	--	--	--	--
--	--	--	--	--	--
--	--	--	--	--	--
--	--	--	--	--	--
--	--	--	--	--	--
--	--	--	--	--	--
--	--	--	--	--	--
--	--	--	--	--	--
--	--	--	--	--	--
--	--	--	--	--	--
--	--	--	--	--	--
--	--	--	--	--	--
--	--	--	--	--	--
--	--	--	--	--	--
--	--	--	--	--	--
--	--	--	--	--	--
--	--	--	--	--	--
--	--	--	--	--	--

## Sheet: GB5
distance	Cr	Mn	Fe	Co	Ni
µm	at.%	at.%	at.%	at.%	at.%
0	25.09	20.4	20.43	20.14	13.94
0.2	24.48	20.57	20.46	20.15	14.34
0.4	25.42	20.59	19.89	20.3	13.8
0.6	24.87	20.61	19.97	20.03	14.51
0.8	25.25	20.49	20.25	20.19	13.83
1	24.89	20.09	20.21	20.36	14.45
1.2	25.53	20.29	20.1	20.19	13.9
1.4	24.83	20.15	20.26	20.83	13.94
1.6	25.34	19.71	20.12	20.47	14.36
1.8	25	20.47	19.96	19.97	14.6
2	25	20.79	20.33	19.74	14.14
2.2	24.89	20.89	20.6	19.39	14.23
2.4	25.13	20.54	20.26	20.18	13.89
2.6	25.2	20.34	20.63	20.13	13.7
2.8	25.42	19.95	20.09	20.52	14.01
3	24.95	20.73	20.59	19.86	13.87
3.2	24.73	20.35	20.28	20.37	14.28
3.4	24.98	20.54	20.2	20.29	13.99
3.6	25.27	20.46	20.09	19.92	14.25
3.8	25.22	20.62	19.7	20.35	14.11
4	25.15	20.05	19.97	20.27	14.56
4.2	25.12	20.36	20.03	20.49	13.99
4.4	25.02	20.59	20.21	20.13	14.06
4.6	24.77	20.56	20.38	20.52	13.77
4.8	24.62	20.76	20.03	20.21	14.38
5	24.95	20.69	19.83	20.29	14.25
5.2	24.75	20.57	20.46	20.22	14.01
5.4	25.31	20.35	20.29	19.92	14.13
5.6	24.9	20.23	20.03	20.2	14.64
5.8	25.34	20.09	20.23	20.14	14.21
6	24.63	20.49	20.35	20.54	13.99
6.2	25.27	20.43	20.55	19.94	13.82
6.4	24.84	20.75	19.96	19.91	14.54
6.6	25.05	20.16	20.17	20.64	13.99
6.8	25.3	20.27	20.42	20.12	13.89
7	24.59	20.79	19.9	20.43	14.3
7.2	25.4	20.33	20.13	20.54	13.59
7.4	24.81	20.02	20.09	20.46	14.63
7.6	24.79	20.81	19.82	20.36	14.21
7.8	24.45	20.58	19.81	20.58	14.58
8	25.19	20.5	19.4	20.31	14.61
8.2	24.9	20.08	20.27	20.15	14.59
8.4	25.01	20.19	20.01	20.33	14.46
8.6	24.89	20.18	19.61	20.5	14.82
8.8	24.77	20.23	20.21	20.3	14.49
9	24.87	20.75	20.02	20.29	14.08
9.2	25.26	20.72	20	19.87	14.14
9.4	25.1	20.2	20.33	19.89	14.48
9.6	24.45	20.59	20.13	20.66	14.17
9.8	24.6	20.94	19.78	19.94	14.74
10	24.98	20.75	20.04	19.82	14.41
10.2	24.65	20.59	20.16	20.04	14.56
10.4	24.53	20.52	20.44	19.63	14.88
10.6	24.76	20.11	20.39	20.18	14.57
10.8	24.1	20.66	19.93	20.35	14.96
11	24.47	20.81	19.91	20.18	14.63
11.2	24.26	20.73	20.06	20.25	14.7
11.4	24.47	20.43	20.13	20.06	14.91
11.6	24.51	20.77	20.11	19.6	15
11.8	24.9	20.23	20.1	20.16	14.61
12	24.29	20.48	20.32	20.05	14.87
12.2	24.79	20.67	20.47	19.83	14.24
12.4	24.6	20.34	20.4	20.1	14.56
12.6	24.51	20.55	20.04	20.62	14.28
12.8	24.58	20.34	20.11	20.13	14.84
13	24.55	20.71	19.92	20.09	14.73
13.2	25.01	20.78	20.17	19.93	14.11
13.4	24.95	20.32	20.04	20.17	14.52
13.6	24.79	20.34	20.1	19.97	14.8
13.8	24.33	20.48	20.29	20.41	14.49
14	24.74	20.07	20.22	20.51	14.46
14.2	24.72	20.48	20.51	20.34	13.94
14.4	24.3	20.77	20.5	19.96	14.47
14.6	24.35	20.78	20.09	20.6	14.18
14.8	24.86	20.36	20.1	20.14	14.54
15	24.58	20.85	20.59	19.63	14.36
15.2	25.48	20.22	19.88	20.42	14
15.4	24.51	19.82	20.6	20.45	14.62
15.6	24.88	20.94	20.02	20.14	14.02
15.8	25.19	20.34	19.76	20.08	14.63
16	25.4	20.15	20.42	20	14.03
16.2	24.81	20.15	20.28	20.01	14.76
16.4	24.79	20.34	19.89	20.53	14.45
16.6	25.1	20.5	20	20.33	14.06
16.8	25.14	20.21	20.1	20.34	14.2
17	24.9	20.37	20.16	20.28	14.3
17.2	24.74	20.98	20.56	20.22	13.5
17.4	25.2	20.63	19.91	19.91	14.36
17.6	24.51	20.69	20.69	19.59	14.53
17.8	25.97	20.29	19.76	20.64	13.35
18	24.96	20.54	19.73	20.34	14.43
18.2	25.31	20.61	20.3	20.19	13.6
18.4	25.21	20.17	20.12	20.16	14.34
18.6	25.19	20.76	20.19	19.71	14.15
18.8	25.15	20.49	20.55	20.22	13.59
19	24.97	20.48	20.22	20.14	14.19
19.2	25.14	20.49	20.88	19.47	14.02
19.4	25.08	19.94	20.45	20.9	13.64
19.6	24.79	20.58	20.3	20.06	14.28
19.8	25.83	20.45	20.42	19.36	13.95
20	25.07	20.69	19.88	19.85	14.51
20.2	25.8	20.17	19.93	20.26	13.84
20.4	25.18	20.59	19.86	20.31	14.05
20.6	25.1	20.68	19.69	20.23	14.3
20.8	25.65	20.17	19.99	20.32	13.87
21	24.94	20.24	19.82	20.64	14.35
21.2	25.45	20.1	20.24	20.35	13.85
21.4	25.51	20.65	20.27	19.63	13.94
21.6	25.4	19.86	20.23	20.11	14.39
21.8	25.37	20.31	20.51	20.24	13.56
22	25.24	20.59	19.77	20.25	14.15
22.2	25.49	20.58	19.7	20	14.23
22.4	25.81	20.11	19.69	19.97	14.42
22.6	25.22	20.32	20.15	20.28	14.03
22.8	24.95	19.96	20.47	20.51	14.11
23	25.42	20.65	20	19.62	14.31
23.2	24.98	20.82	20.01	20	14.2
23.4	24.97	20.82	19.86	20.17	14.18
23.6	25.46	20.07	20.23	20.33	13.92

## Sheet: GB6
distance	Cr	Mn	Fe	Co	Ni
µm	at.%	at.%	at.%	at.%	at.%
0	25.3	20.53	20.22	20.15	13.8
0.2	25.64	20.19	20.28	20.34	13.55
0.4	25.43	20.46	20.26	20.26	13.59
0.6	25.13	20.61	19.62	20.72	13.92
0.8	25.2	20.65	20.3	19.83	14.03
1	25.1	20.63	20.65	20.03	13.59
1.2	25.22	20.26	19.82	20.12	14.58
1.4	24.99	20.65	20.18	19.85	14.33
1.6	25.01	20.67	20.02	20.14	14.16
1.8	24.86	20.27	20.29	20.02	14.56
2	25.2	20.75	19.81	19.82	14.42
2.2	25.03	20.85	20.63	19.65	13.85
2.4	25.15	20.17	19.85	20.74	14.09
2.6	25.15	20.04	20.15	20.5	14.17
2.8	24.84	20.58	20.1	20.19	14.29
3	24.87	20.76	20.07	20.34	13.96
3.2	24.82	20.77	20.35	20.24	13.82
3.4	24.4	20.96	20.19	20.23	14.23
3.6	25.39	20.67	20.28	20.07	13.58
3.8	24.79	20.41	20.79	20.17	13.85
4	25.15	20.75	20.1	19.78	14.22
4.2	25.47	20.23	20.19	20.05	14.06
4.4	25.31	20.49	20.42	19.67	14.11
4.6	24.93	20.7	20	20.26	14.11
4.8	25.1	20.18	20.44	20.51	13.77
5	24.97	20.87	20.46	19.72	13.98
5.2	24.98	20.45	20.25	20.02	14.3
5.4	24.91	20.66	20.29	20.24	13.9
5.6	25.06	20.7	20.18	19.83	14.23
5.8	25.1	20.26	20.49	19.79	14.36
6	24.46	20.65	20.09	20.38	14.42
6.2	24.85	20.35	20.11	20.26	14.43
6.4	25.04	20.42	20.12	20.09	14.33
6.6	24.48	20.52	20.26	20.31	14.43
6.8	24.84	20.31	20.72	20.06	14.08
7	24.69	20.29	20.31	20.46	14.25
7.2	24.58	20.15	20.65	20.38	14.24
7.4	24.51	21.29	19.83	20.08	14.3
7.6	24.77	20.73	20.21	20.43	13.86
7.8	24.27	21.26	19.97	20.23	14.27
8	24.66	20.69	20.4	20.05	14.2
8.2	24.4	20.56	20.36	20.38	14.3
8.4	24.51	21.29	20.21	19.82	14.17
8.6	25.11	20.53	19.67	20.07	14.62
8.8	24.38	20.82	20.02	20.28	14.49
9	24.91	20.81	20.4	19.56	14.32
9.2	24.75	20.41	19.91	20.22	14.72
9.4	24.54	20.48	20.34	19.96	14.68
9.6	24.82	20.76	19.91	20.25	14.26
9.8	25.11	20.68	20.23	19.89	14.09
10	24.73	20.3	19.99	19.98	14.99
10.2	24.99	20.7	20.15	19.85	14.31
10.4	24.71	20.73	20.17	19.93	14.45
10.6	24.95	20.81	19.59	20.15	14.5
10.8	24.73	20.49	20.24	20.14	14.4
11	24.91	20.97	20.27	19.64	14.21
11.2	24.38	21.23	20.05	19.83	14.51
11.4	24.71	20.62	20.2	19.72	14.75
11.6	24.59	20.69	20.05	19.98	14.7
11.8	24.72	20.43	19.9	20.09	14.86
12	24.28	20.8	20.35	20.08	14.49
12.2	24.61	20.49	19.94	20.37	14.59
12.4	24.42	20.79	20.18	20.19	14.42
12.6	24.5	20.77	19.77	20.53	14.42
12.8	24.52	20.64	19.94	19.88	15.03
13	24.56	20.95	20.04	19.52	14.92
13.2	24.94	20.8	19.6	20.03	14.63
13.4	24.84	20.69	20.25	19.98	14.24
13.6	24.51	20.79	19.92	20.3	14.48
13.8	25.05	20.94	19.83	19.51	14.67
14	24.74	20.77	19.8	20.14	14.55
14.2	24.48	21.25	19.77	19.74	14.77
14.4	24.56	20.85	19.84	20.5	14.25
14.6	24.58	20.34	20.08	20.6	14.39
14.8	24.63	20.67	19.81	20.15	14.74
15	24.75	20.17	20.19	20.19	14.71
15.2	24.9	20.71	20.51	20.18	13.69
15.4	24.64	20.53	20.31	19.77	14.75
15.6	24.49	20.87	19.67	20.3	14.66
15.8	24.93	20.7	20.23	20.14	14
16	25.04	20.29	20.15	20.57	13.95
16.2	24.75	20.35	20.66	19.91	14.33
16.4	24.83	20.23	20.43	20.38	14.13
16.6	25.09	20.91	20.11	19.98	13.92
16.8	25.52	20.67	19.79	19.69	14.33
17	24.51	20.48	20.56	20.45	14
17.2	24.93	20.11	19.72	20.44	14.8
17.4	24.55	20.84	20.09	20.29	14.24
17.6	24.79	20.72	20.37	19.8	14.32
17.8	24.85	20.85	19.85	20.1	14.35
18	25.13	20.3	20.89	19.71	13.96
18.2	25.14	20.93	20	19.38	14.55
18.4	24.99	20.51	19.95	20.46	14.08
18.6	25.9	20.28	19.98	20.28	13.56
18.8	24.87	20.17	20.06	20.62	14.29
19	25.29	20.49	19.77	20.25	14.2
19.2	25.14	20.69	20.09	20.33	13.74
19.4	25.4	20.46	20.23	19.75	14.17
19.6	25.25	20.25	20.79	19.73	13.98
19.8	24.9	20.34	20.41	20.03	14.32
20	24.85	20.44	19.69	19.94	15.09
20.2	25.29	20.44	20.02	20.37	13.88
20.4	25.16	20.32	20.2	19.85	14.48
20.6	25.01	21	20.26	20.14	13.59
20.8	25.27	20.36	20.26	20.49	13.61
21	25.34	20.29	19.94	20.35	14.09
21.2	25.14	20.31	20.34	20.01	14.2
21.4	25.19	20.41	20.25	19.75	14.4
21.6	25.19	20.61	20.06	19.82	14.31
21.8	26.23	20.74	20.09	19.52	13.42
22	25.19	20.77	20.02	20.19	13.83
22.2	25.37	20.66	20.41	19.93	13.64
22.4	25.48	20.46	20.25	19.86	13.96
22.6	25.26	19.97	19.91	20.53	14.34
22.8	24.95	20.46	20.12	20.05	14.42
23	25.3	20.37	20.11	20.19	14.03
23.2	24.88	20.28	20.35	20.34	14.15
23.4	25.49	20.78	20.11	19.56	14.06
23.6	25.55	20.74	20.1	19.78	13.83
23.8	25.39	20.17	19.99	20.59	13.86
24	25.42	20.16	20.02	20.28	14.12
24.2	25.75	20.13	19.98	20.35	13.78
